# Supplementary material for: Deciphering age-specific molecular features in cervical cancer and constructing an angio-immune prognostic model
Source: Medicine (Baltimore). 2024 Apr 12;103(15):e37717. doi: 10.1097/MD.0000000000037717 (PMC11018232; doi:10.1097/MD.0000000000037717)
Supplement: Supplementary file 1 [file medi-103-e37717-s005.xlsx]

## Sheet: clinical table
	Type	Young Group (<46)	Old Group (＞＝46)
Race	White	98 (65.3%)	118 (70.7%)
	Black or African American	21 (14.0%)	11 (6.6%)
	Asian	9 (6%)	11 (6.6%)
	Other	21 (14%)	25 (15%)
Smoking	Yes	128 (85.3%)	143 (85.6%)
	No	22 (14.7%)	24 (14.4%)
BMI (Median[Min, Max])	/	26.8 [15.8, 47.8]	26.6 [13.4, 70.5]
Menopause status	Premenopausal	102 (68.0%)	30 (18.0%)
	Postmenopausal	3 (2.0%)	83 (49.7%)
	Peri-menopause	11 (7.3%)	14 (8.4%)
	Indeterminate	2 (1.3%)	1 (0.6%)
Histological	G1	13 (8.7%)	8 (4.8%)
	G2	65 (43.3%)	74 (44.3%)
	G3	54 (36.0%)	70 (41.9%)
Stage	I	93 (29.3%)	74 (23.3%)
	II	32 (10.1%)	40 (12.6%)
	III	17 (5%)	32 (10.1%)
	IV	5 (1.5%)	17 (5.4%)

## Sheet: Sheet1
gene	description	detect_n	cohort_n	detect_rate
PIK3CA	p.E545K	36	289	0.124567
PIK3CA	p.E542K	23	289	0.0795848
TTN	intron_variant	23	289	0.0795848
TSIX	non_coding_transcript_exon_variant;non_coding_transcript_variant	21	289	0.0726644
DST	intron_variant	19	289	0.0657439
FUT9	3_prime_UTR_variant	19	289	0.0657439
MUC2	non_coding_transcript_exon_variant;non_coding_transcript_variant	18	289	0.0622837
XIST	non_coding_transcript_exon_variant;non_coding_transcript_variant	17	289	0.0588235
Unknown	intergenic_variant	15	289	0.0519031
CH17-140K24.8	intron_variant	14	289	0.0484429
LILRB5	intron_variant	14	289	0.0484429
MACF1	intron_variant	14	289	0.0484429
SOX11	3_prime_UTR_variant	14	289	0.0484429
EIF5AL1	3_prime_UTR_variant	13	289	0.0449827
GVINP1	non_coding_transcript_exon_variant;non_coding_transcript_variant	13	289	0.0449827
KIAA1456	3_prime_UTR_variant	13	289	0.0449827
KIAA2022	3_prime_UTR_variant	13	289	0.0449827
RP13-580B18.4	non_coding_transcript_exon_variant;non_coding_transcript_variant	13	289	0.0449827
AFF2	3_prime_UTR_variant	12	289	0.0415225
CELF2	3_prime_UTR_variant	12	289	0.0415225
IGFN1	intron_variant	12	289	0.0415225
IGHG1	intron_variant	12	289	0.0415225
TENM1	3_prime_UTR_variant	12	289	0.0415225
TET2	intron_variant	12	289	0.0415225
AP1G1	3_prime_UTR_variant	11	289	0.0380623
MYADM	3_prime_UTR_variant	11	289	0.0380623
ONECUT2	3_prime_UTR_variant	11	289	0.0380623
PTEN	3_prime_UTR_variant	11	289	0.0380623
RBM39	intron_variant	11	289	0.0380623
RP11-551L14.1	non_coding_transcript_exon_variant;non_coding_transcript_variant	11	289	0.0380623
ST8SIA4	3_prime_UTR_variant	11	289	0.0380623
TNRC6B	3_prime_UTR_variant	11	289	0.0380623
AMER1	3_prime_UTR_variant	10	289	0.0346021
CNOT6L	3_prime_UTR_variant	10	289	0.0346021
GS1-309P15.2	non_coding_transcript_exon_variant;non_coding_transcript_variant	10	289	0.0346021
HERC2P3	non_coding_transcript_exon_variant;non_coding_transcript_variant	10	289	0.0346021
LINC00969	non_coding_transcript_exon_variant;non_coding_transcript_variant	10	289	0.0346021
MAPK1	p.E322K	10	289	0.0346021
SLC5A3	3_prime_UTR_variant	10	289	0.0346021
SPATA31C2	non_coding_transcript_exon_variant;non_coding_transcript_variant	10	289	0.0346021
SYTL2	intron_variant	10	289	0.0346021
TMEM257	3_prime_UTR_variant	10	289	0.0346021
XKR4	intron_variant	10	289	0.0346021
Y_RNA	upstream_gene_variant	10	289	0.0346021
ZC3H12B	3_prime_UTR_variant	10	289	0.0346021
ZNF525	3_prime_UTR_variant	10	289	0.0346021
ACSL4	3_prime_UTR_variant	9	289	0.0311419
AP1G2	intron_variant	9	289	0.0311419
BCL9L	3_prime_UTR_variant	9	289	0.0311419
CTD-3187F8.14	intron_variant	9	289	0.0311419
EDA	intron_variant	9	289	0.0311419
FAM133A	3_prime_UTR_variant	9	289	0.0311419
GTF2IRD2P1	non_coding_transcript_exon_variant;non_coding_transcript_variant	9	289	0.0311419
KCNA1	3_prime_UTR_variant	9	289	0.0311419
MALAT1	downstream_gene_variant	9	289	0.0311419
MALAT1	upstream_gene_variant	9	289	0.0311419
MMP16	3_prime_UTR_variant	9	289	0.0311419
NLGN1	3_prime_UTR_variant	9	289	0.0311419
NOVA1	3_prime_UTR_variant	9	289	0.0311419
PCDH11X	3_prime_UTR_variant	9	289	0.0311419
ROCK2	3_prime_UTR_variant	9	289	0.0311419
RP4-806M20.3	upstream_gene_variant	9	289	0.0311419
SOCS4	3_prime_UTR_variant	9	289	0.0311419
SOCS6	3_prime_UTR_variant	9	289	0.0311419
SPATA31C1	non_coding_transcript_exon_variant;non_coding_transcript_variant	9	289	0.0311419
SPRED1	3_prime_UTR_variant	9	289	0.0311419
WIZ	intron_variant	9	289	0.0311419
ZIC4	3_prime_UTR_variant	9	289	0.0311419
ABHD2	3_prime_UTR_variant	8	289	0.0276817
AMER3	downstream_gene_variant	8	289	0.0276817
ATP2B3	3_prime_UTR_variant	8	289	0.0276817
BCL11A	3_prime_UTR_variant	8	289	0.0276817
BCL11B	3_prime_UTR_variant	8	289	0.0276817
BNC2	3_prime_UTR_variant	8	289	0.0276817
CDK6	3_prime_UTR_variant	8	289	0.0276817
CROCCP2	non_coding_transcript_exon_variant;non_coding_transcript_variant	8	289	0.0276817
DCX	3_prime_UTR_variant	8	289	0.0276817
DMD	3_prime_UTR_variant	8	289	0.0276817
DYRK2	3_prime_UTR_variant	8	289	0.0276817
EPHA7	3_prime_UTR_variant	8	289	0.0276817
FAM46C	3_prime_UTR_variant	8	289	0.0276817
GABRB2	3_prime_UTR_variant	8	289	0.0276817
IGF2BP2	3_prime_UTR_variant	8	289	0.0276817
KBTBD11	3_prime_UTR_variant	8	289	0.0276817
LPPR4	3_prime_UTR_variant	8	289	0.0276817
MDGA2	3_prime_UTR_variant	8	289	0.0276817
MECP2	3_prime_UTR_variant	8	289	0.0276817
NF1	3_prime_UTR_variant	8	289	0.0276817
NPAP1	3_prime_UTR_variant	8	289	0.0276817
PNMA3	3_prime_UTR_variant;NMD_transcript_variant	8	289	0.0276817
PRKCZ	intron_variant	8	289	0.0276817
PTPRD	3_prime_UTR_variant	8	289	0.0276817
RAG1	3_prime_UTR_variant	8	289	0.0276817
RAP2B	3_prime_UTR_variant	8	289	0.0276817
RPRD1B	3_prime_UTR_variant	8	289	0.0276817
SPATA31D5P	non_coding_transcript_exon_variant;non_coding_transcript_variant	8	289	0.0276817
TMEM215	3_prime_UTR_variant	8	289	0.0276817
TMEM64	3_prime_UTR_variant	8	289	0.0276817
TRPS1	downstream_gene_variant	8	289	0.0276817
XKR4	3_prime_UTR_variant	8	289	0.0276817
Y_RNA	downstream_gene_variant	8	289	0.0276817
ZFX	downstream_gene_variant	8	289	0.0276817
ZIC3	3_prime_UTR_variant	8	289	0.0276817
ZNF658B	non_coding_transcript_exon_variant;non_coding_transcript_variant	8	289	0.0276817
ABI2	3_prime_UTR_variant	7	289	0.0242215
ADCY6	3_prime_UTR_variant	7	289	0.0242215
AKAP5	downstream_gene_variant	7	289	0.0242215
ATF4P4	non_coding_transcript_exon_variant;non_coding_transcript_variant	7	289	0.0242215
ATP11C	3_prime_UTR_variant	7	289	0.0242215
ATRX	3_prime_UTR_variant	7	289	0.0242215
BACH2	3_prime_UTR_variant	7	289	0.0242215
BMF	3_prime_UTR_variant	7	289	0.0242215
C3orf70	3_prime_UTR_variant	7	289	0.0242215
C9orf47	3_prime_UTR_variant	7	289	0.0242215
CBLN4	3_prime_UTR_variant	7	289	0.0242215
CIT	3_prime_UTR_variant	7	289	0.0242215
COG5	3_prime_UTR_variant	7	289	0.0242215
CROCCP2	intron_variant	7	289	0.0242215
CSNK1G1	3_prime_UTR_variant	7	289	0.0242215
CXCR2P1	non_coding_transcript_exon_variant;non_coding_transcript_variant	7	289	0.0242215
DTX4	3_prime_UTR_variant	7	289	0.0242215
EML4	3_prime_UTR_variant	7	289	0.0242215
ENTHD2	intron_variant	7	289	0.0242215
EPHA4	3_prime_UTR_variant	7	289	0.0242215
ESRRG	3_prime_UTR_variant	7	289	0.0242215
FAM19A5	intron_variant	7	289	0.0242215
FAM27L	non_coding_transcript_exon_variant;non_coding_transcript_variant	7	289	0.0242215
FBN2	3_prime_UTR_variant	7	289	0.0242215
FLJ36000	non_coding_transcript_exon_variant;non_coding_transcript_variant	7	289	0.0242215
FOXL1	3_prime_UTR_variant	7	289	0.0242215
FOXO3	3_prime_UTR_variant	7	289	0.0242215
GIPC3	3_prime_UTR_variant	7	289	0.0242215
GREM1	3_prime_UTR_variant	7	289	0.0242215
H2AFJ	downstream_gene_variant	7	289	0.0242215
HERC2P9	non_coding_transcript_exon_variant;non_coding_transcript_variant	7	289	0.0242215
HNRNPA3	downstream_gene_variant	7	289	0.0242215
HTR2C	3_prime_UTR_variant	7	289	0.0242215
IL12A-AS1	intron_variant	7	289	0.0242215
KLF12	3_prime_UTR_variant	7	289	0.0242215
KMT2D	3_prime_UTR_variant	7	289	0.0242215
KRT16P6	non_coding_transcript_exon_variant;non_coding_transcript_variant	7	289	0.0242215
LIMCH1	intron_variant	7	289	0.0242215
MIR600	upstream_gene_variant	7	289	0.0242215
MPRIP	intron_variant	7	289	0.0242215
NDST1	3_prime_UTR_variant	7	289	0.0242215
NFIB	3_prime_UTR_variant	7	289	0.0242215
NONO	3_prime_UTR_variant	7	289	0.0242215
NUFIP2	3_prime_UTR_variant	7	289	0.0242215
NXF4	non_coding_transcript_exon_variant;non_coding_transcript_variant	7	289	0.0242215
OBSCN	intron_variant	7	289	0.0242215
PCDH17	3_prime_UTR_variant	7	289	0.0242215
PCDH19	3_prime_UTR_variant	7	289	0.0242215
PDXK	3_prime_UTR_variant	7	289	0.0242215
PIPSL	non_coding_transcript_exon_variant;non_coding_transcript_variant	7	289	0.0242215
PLCXD3	3_prime_UTR_variant	7	289	0.0242215
PLEKHM1P	non_coding_transcript_exon_variant;non_coding_transcript_variant	7	289	0.0242215
POM121	downstream_gene_variant	7	289	0.0242215
PPP1R16B	3_prime_UTR_variant	7	289	0.0242215
PPP2R5C	3_prime_UTR_variant	7	289	0.0242215
PTPRT	3_prime_UTR_variant	7	289	0.0242215
RBBP4	3_prime_UTR_variant	7	289	0.0242215
REEP1	3_prime_UTR_variant	7	289	0.0242215
RICTOR	3_prime_UTR_variant	7	289	0.0242215
RP11-156P1.3	intron_variant	7	289	0.0242215
RP11-368J21.3	non_coding_transcript_exon_variant;non_coding_transcript_variant	7	289	0.0242215
SLC4A4	downstream_gene_variant	7	289	0.0242215
SLITRK1	3_prime_UTR_variant	7	289	0.0242215
SPRY3	3_prime_UTR_variant	7	289	0.0242215
ST7	intron_variant	7	289	0.0242215
SUPT20HL2	non_coding_transcript_exon_variant;non_coding_transcript_variant	7	289	0.0242215
TAB3	3_prime_UTR_variant	7	289	0.0242215
TBL1XR1	3_prime_UTR_variant	7	289	0.0242215
TMCC1	3_prime_UTR_variant	7	289	0.0242215
TNPO1	3_prime_UTR_variant	7	289	0.0242215
TOR4A	3_prime_UTR_variant	7	289	0.0242215
TRHDE	3_prime_UTR_variant	7	289	0.0242215
TRIM13	3_prime_UTR_variant	7	289	0.0242215
TRIM33	3_prime_UTR_variant	7	289	0.0242215
VANGL2	3_prime_UTR_variant	7	289	0.0242215
VEGFA	downstream_gene_variant	7	289	0.0242215
VMP1	3_prime_UTR_variant	7	289	0.0242215
WDR33	3_prime_UTR_variant	7	289	0.0242215
WHSC1	intron_variant	7	289	0.0242215
XYLT1	3_prime_UTR_variant	7	289	0.0242215
ZFHX4	3_prime_UTR_variant	7	289	0.0242215
ZFP3	3_prime_UTR_variant	7	289	0.0242215
ZFP36L1	upstream_gene_variant	7	289	0.0242215
ZFP91	3_prime_UTR_variant	7	289	0.0242215
ZNF440	3_prime_UTR_variant	7	289	0.0242215
ZNF702P	non_coding_transcript_exon_variant;non_coding_transcript_variant	7	289	0.0242215
ABCC5	3_prime_UTR_variant	6	289	0.0207612
ABHD13	3_prime_UTR_variant	6	289	0.0207612
AC011467.1	upstream_gene_variant	6	289	0.0207612
AC015849.16	non_coding_transcript_exon_variant;non_coding_transcript_variant	6	289	0.0207612
ADAM21P1	non_coding_transcript_exon_variant;non_coding_transcript_variant	6	289	0.0207612
ADCY2	3_prime_UTR_variant	6	289	0.0207612
ADGB	intron_variant	6	289	0.0207612
ADRA2A	3_prime_UTR_variant	6	289	0.0207612
AHRR	downstream_gene_variant	6	289	0.0207612
ALCAM	3_prime_UTR_variant	6	289	0.0207612
ALDOA	intron_variant	6	289	0.0207612
ANKH	3_prime_UTR_variant	6	289	0.0207612
ASPH	intron_variant	6	289	0.0207612
ATG16L2	intron_variant	6	289	0.0207612
ATXN7L3B	3_prime_UTR_variant	6	289	0.0207612
BACE2	intron_variant	6	289	0.0207612
C17orf107	3_prime_UTR_variant	6	289	0.0207612
C18orf25	3_prime_UTR_variant	6	289	0.0207612
C3orf58	3_prime_UTR_variant	6	289	0.0207612
C7orf60	3_prime_UTR_variant	6	289	0.0207612
CALM1	3_prime_UTR_variant	6	289	0.0207612
CAMTA1	3_prime_UTR_variant	6	289	0.0207612
CASP3	3_prime_UTR_variant	6	289	0.0207612
CCAR2	3_prime_UTR_variant	6	289	0.0207612
CCND2	3_prime_UTR_variant	6	289	0.0207612
CD47	downstream_gene_variant	6	289	0.0207612
CELSR1	3_prime_UTR_variant	6	289	0.0207612
CHIC1	3_prime_UTR_variant	6	289	0.0207612
CLCN5	downstream_gene_variant	6	289	0.0207612
COLCA2	upstream_gene_variant	6	289	0.0207612
CREBRF	3_prime_UTR_variant	6	289	0.0207612
CTAGE11P	non_coding_transcript_exon_variant;non_coding_transcript_variant	6	289	0.0207612
CTD-2206N4.2	upstream_gene_variant	6	289	0.0207612
DNAH17	intron_variant	6	289	0.0207612
DPYSL3	3_prime_UTR_variant	6	289	0.0207612
DYRK1A	downstream_gene_variant	6	289	0.0207612
ECE2	intron_variant	6	289	0.0207612
ELMSAN1	3_prime_UTR_variant	6	289	0.0207612
EPHB1	3_prime_UTR_variant	6	289	0.0207612
ERBB4	3_prime_UTR_variant	6	289	0.0207612
FAM217B	3_prime_UTR_variant	6	289	0.0207612
FAM53B	3_prime_UTR_variant	6	289	0.0207612
FAM86EP	non_coding_transcript_exon_variant;non_coding_transcript_variant	6	289	0.0207612
FKRP	3_prime_UTR_variant	6	289	0.0207612
FRMD4A	3_prime_UTR_variant	6	289	0.0207612
FZD1	3_prime_UTR_variant	6	289	0.0207612
GALNT1	3_prime_UTR_variant	6	289	0.0207612
GJB4	3_prime_UTR_variant	6	289	0.0207612
GPM6A	3_prime_UTR_variant	6	289	0.0207612
HIC2	3_prime_UTR_variant	6	289	0.0207612
HMGB3	3_prime_UTR_variant	6	289	0.0207612
HSP90AB3P	non_coding_transcript_exon_variant;non_coding_transcript_variant	6	289	0.0207612
KCNA6	3_prime_UTR_variant	6	289	0.0207612
KCNJ2	3_prime_UTR_variant	6	289	0.0207612
KCNK2	3_prime_UTR_variant	6	289	0.0207612
KIAA1024	3_prime_UTR_variant	6	289	0.0207612
KIF3B	3_prime_UTR_variant	6	289	0.0207612
KLHL14	3_prime_UTR_variant	6	289	0.0207612
KPNA3	3_prime_UTR_variant	6	289	0.0207612
LDLRAP1	3_prime_UTR_variant	6	289	0.0207612
LIFR	3_prime_UTR_variant	6	289	0.0207612
LILRP2	non_coding_transcript_exon_variant;non_coding_transcript_variant	6	289	0.0207612
LINC01553	non_coding_transcript_exon_variant;non_coding_transcript_variant	6	289	0.0207612
MAGI2	3_prime_UTR_variant	6	289	0.0207612
MCF2L	intron_variant	6	289	0.0207612
MID1IP1	3_prime_UTR_variant	6	289	0.0207612
MIR6511A3	downstream_gene_variant	6	289	0.0207612
MLLT6	3_prime_UTR_variant	6	289	0.0207612
MLX	3_prime_UTR_variant	6	289	0.0207612
MORN1	intron_variant	6	289	0.0207612
MUC19	intron_variant	6	289	0.0207612
NAA15	3_prime_UTR_variant	6	289	0.0207612
NAT1	3_prime_UTR_variant	6	289	0.0207612
NPR3	3_prime_UTR_variant	6	289	0.0207612
OPCML	3_prime_UTR_variant	6	289	0.0207612
OXSR1	3_prime_UTR_variant	6	289	0.0207612
PAPD7	3_prime_UTR_variant	6	289	0.0207612
PAPPA	3_prime_UTR_variant	6	289	0.0207612
PCDHA10	intron_variant	6	289	0.0207612
PDPK1	3_prime_UTR_variant	6	289	0.0207612
PEG10	3_prime_UTR_variant	6	289	0.0207612
PGM5P2	non_coding_transcript_exon_variant;non_coding_transcript_variant	6	289	0.0207612
PIK3CA	p.E726K	6	289	0.0207612
PITRM1	intron_variant	6	289	0.0207612
PKP4	intron_variant	6	289	0.0207612
PLAG1	3_prime_UTR_variant	6	289	0.0207612
PRELP	3_prime_UTR_variant	6	289	0.0207612
QKI	intron_variant	6	289	0.0207612
RASGRP2	intron_variant	6	289	0.0207612
RIMS1	downstream_gene_variant	6	289	0.0207612
RNF126P1	non_coding_transcript_exon_variant;non_coding_transcript_variant	6	289	0.0207612
RNF44	3_prime_UTR_variant	6	289	0.0207612
RNU6-354P	upstream_gene_variant	6	289	0.0207612
RP11-286H14.4	non_coding_transcript_exon_variant;non_coding_transcript_variant	6	289	0.0207612
RP11-2H3.7	intron_variant	6	289	0.0207612
RP11-333E13.4	non_coding_transcript_exon_variant;non_coding_transcript_variant	6	289	0.0207612
RP11-337C18.8	intron_variant	6	289	0.0207612
RP11-383M4.6	intron_variant	6	289	0.0207612
RP11-384K6.6	non_coding_transcript_exon_variant;non_coding_transcript_variant	6	289	0.0207612
RP5-1052I5.2	intron_variant	6	289	0.0207612
SDHAP1	non_coding_transcript_exon_variant;non_coding_transcript_variant	6	289	0.0207612
SERTAD2	3_prime_UTR_variant	6	289	0.0207612
SGCD	3_prime_UTR_variant	6	289	0.0207612
SH3PXD2A	3_prime_UTR_variant	6	289	0.0207612
SHC1	3_prime_UTR_variant	6	289	0.0207612
SLITRK1	5_prime_UTR_variant	6	289	0.0207612
SOX12	3_prime_UTR_variant	6	289	0.0207612
SOX4	3_prime_UTR_variant	6	289	0.0207612
SP1	downstream_gene_variant	6	289	0.0207612
SP4	3_prime_UTR_variant	6	289	0.0207612
STK35	3_prime_UTR_variant	6	289	0.0207612
STX11	3_prime_UTR_variant	6	289	0.0207612
TBL1X	3_prime_UTR_variant	6	289	0.0207612
TDGF1P3	non_coding_transcript_exon_variant;non_coding_transcript_variant	6	289	0.0207612
TDH	non_coding_transcript_exon_variant;non_coding_transcript_variant	6	289	0.0207612
TMEM133	3_prime_UTR_variant	6	289	0.0207612
TMEM47	3_prime_UTR_variant	6	289	0.0207612
TTLL10	intron_variant	6	289	0.0207612
TTLL13P	non_coding_transcript_exon_variant;non_coding_transcript_variant	6	289	0.0207612
TUBBP1	non_coding_transcript_exon_variant;non_coding_transcript_variant	6	289	0.0207612
WIPF1	downstream_gene_variant	6	289	0.0207612
YTHDF3	3_prime_UTR_variant	6	289	0.0207612
ZBTB18	3_prime_UTR_variant	6	289	0.0207612
ZBTB41	3_prime_UTR_variant	6	289	0.0207612
ZC3H11A	intron_variant	6	289	0.0207612
ZFHX3	3_prime_UTR_variant	6	289	0.0207612
ZMIZ1	3_prime_UTR_variant	6	289	0.0207612
ZNF275	3_prime_UTR_variant	6	289	0.0207612
ZNF37BP	non_coding_transcript_exon_variant;non_coding_transcript_variant	6	289	0.0207612
ZNF488	3_prime_UTR_variant	6	289	0.0207612
ZNF532	3_prime_UTR_variant	6	289	0.0207612
ZNF717	downstream_gene_variant	6	289	0.0207612
AAK1	3_prime_UTR_variant	5	289	0.017301
ABI3BP	intron_variant	5	289	0.017301
AC023310.1	downstream_gene_variant	5	289	0.017301
AC124312.1	downstream_gene_variant	5	289	0.017301
ACBD3	3_prime_UTR_variant	5	289	0.017301
ADAMTSL4	intron_variant	5	289	0.017301
ADGRA2	3_prime_UTR_variant	5	289	0.017301
AKAP13	3_prime_UTR_variant	5	289	0.017301
AL078471.5	non_coding_transcript_exon_variant;non_coding_transcript_variant	5	289	0.017301
AL391261.1	upstream_gene_variant	5	289	0.017301
ALS2CR11	intron_variant	5	289	0.017301
ANKRD26P1	non_coding_transcript_exon_variant;non_coding_transcript_variant	5	289	0.017301
ARF1	3_prime_UTR_variant	5	289	0.017301
ARMC8	intron_variant	5	289	0.017301
ARMCX3	5_prime_UTR_variant	5	289	0.017301
ARPP21	intron_variant	5	289	0.017301
ATG16L1	3_prime_UTR_variant	5	289	0.017301
ATP2B2	3_prime_UTR_variant	5	289	0.017301
ATP2B4	3_prime_UTR_variant	5	289	0.017301
ATP2C1	3_prime_UTR_variant	5	289	0.017301
ATP7A	3_prime_UTR_variant	5	289	0.017301
ATXN1	3_prime_UTR_variant	5	289	0.017301
ATXN1L	3_prime_UTR_variant	5	289	0.017301
AZIN1	3_prime_UTR_variant	5	289	0.017301
B3GNT5	3_prime_UTR_variant	5	289	0.017301
BAAT	3_prime_UTR_variant	5	289	0.017301
BAHCC1	3_prime_UTR_variant	5	289	0.017301
BCR	3_prime_UTR_variant	5	289	0.017301
BICD2	3_prime_UTR_variant	5	289	0.017301
BMP1	intron_variant	5	289	0.017301
BMPR2	3_prime_UTR_variant	5	289	0.017301
BNIP3P1	non_coding_transcript_exon_variant;non_coding_transcript_variant	5	289	0.017301
BRWD1	intron_variant	5	289	0.017301
C16orf82	non_coding_transcript_exon_variant;non_coding_transcript_variant	5	289	0.017301
C1orf21	3_prime_UTR_variant	5	289	0.017301
C1orf61	intron_variant	5	289	0.017301
C7orf66	non_coding_transcript_exon_variant;non_coding_transcript_variant	5	289	0.017301
CALN1	3_prime_UTR_variant	5	289	0.017301
CANX	3_prime_UTR_variant	5	289	0.017301
CASZ1	3_prime_UTR_variant	5	289	0.017301
CCDC120	downstream_gene_variant	5	289	0.017301
CCDC144B	non_coding_transcript_exon_variant;non_coding_transcript_variant	5	289	0.017301
CD200	downstream_gene_variant	5	289	0.017301
CD209	3_prime_UTR_variant	5	289	0.017301
CDK19	3_prime_UTR_variant	5	289	0.017301
CECR6	3_prime_UTR_variant	5	289	0.017301
CGGBP1	3_prime_UTR_variant	5	289	0.017301
CHMP1B	3_prime_UTR_variant	5	289	0.017301
CMIP	3_prime_UTR_variant	5	289	0.017301
CNOT6	3_prime_UTR_variant	5	289	0.017301
CPD	3_prime_UTR_variant	5	289	0.017301
CPEB4	3_prime_UTR_variant	5	289	0.017301
CPSF6	3_prime_UTR_variant	5	289	0.017301
CREB5	3_prime_UTR_variant	5	289	0.017301
CTC-444N24.8	non_coding_transcript_exon_variant;non_coding_transcript_variant	5	289	0.017301
CTNNA2	3_prime_UTR_variant	5	289	0.017301
CTXN2	3_prime_UTR_variant	5	289	0.017301
CUL3	3_prime_UTR_variant	5	289	0.017301
CYP2A7P1	non_coding_transcript_exon_variant;non_coding_transcript_variant	5	289	0.017301
CYP2G1P	non_coding_transcript_exon_variant;non_coding_transcript_variant	5	289	0.017301
DBF4B	intron_variant	5	289	0.017301
DCAF4L1	3_prime_UTR_variant	5	289	0.017301
DCAF7	intron_variant	5	289	0.017301
DESI2	3_prime_UTR_variant	5	289	0.017301
DLG2	3_prime_UTR_variant	5	289	0.017301
DLG3	3_prime_UTR_variant	5	289	0.017301
DLGAP2	3_prime_UTR_variant	5	289	0.017301
DMBT1P1	non_coding_transcript_exon_variant;non_coding_transcript_variant	5	289	0.017301
DMTF1	3_prime_UTR_variant	5	289	0.017301
DNAH14	intron_variant	5	289	0.017301
DNAJB12	3_prime_UTR_variant	5	289	0.017301
DNAJC11	3_prime_UTR_variant	5	289	0.017301
DNM1P47	non_coding_transcript_exon_variant;non_coding_transcript_variant	5	289	0.017301
DPP10	3_prime_UTR_variant	5	289	0.017301
DPP6	intron_variant	5	289	0.017301
DPY19L2P1	non_coding_transcript_exon_variant;non_coding_transcript_variant	5	289	0.017301
DUSP8	3_prime_UTR_variant	5	289	0.017301
DYNC2LI1	intron_variant	5	289	0.017301
E2F3	3_prime_UTR_variant	5	289	0.017301
EDA	3_prime_UTR_variant	5	289	0.017301
EFNB2	3_prime_UTR_variant	5	289	0.017301
ELFN2	3_prime_UTR_variant	5	289	0.017301
ELK1	3_prime_UTR_variant	5	289	0.017301
ERBB2	p.S310F	5	289	0.017301
ERGIC3	downstream_gene_variant	5	289	0.017301
FAF2	3_prime_UTR_variant	5	289	0.017301
FAM110B	3_prime_UTR_variant	5	289	0.017301
FAM120C	3_prime_UTR_variant	5	289	0.017301
FAM134C	3_prime_UTR_variant	5	289	0.017301
FAM155A	3_prime_UTR_variant	5	289	0.017301
FAM155B	3_prime_UTR_variant	5	289	0.017301
FAM86C2P	non_coding_transcript_exon_variant;non_coding_transcript_variant	5	289	0.017301
FBXW7	p.R505G	5	289	0.017301
FCHO2	3_prime_UTR_variant	5	289	0.017301
FER1L4	non_coding_transcript_exon_variant;non_coding_transcript_variant	5	289	0.017301
FERMT2	3_prime_UTR_variant	5	289	0.017301
FGF13	5_prime_UTR_variant	5	289	0.017301
FLRT2	3_prime_UTR_variant	5	289	0.017301
FOLH1B	non_coding_transcript_exon_variant;non_coding_transcript_variant	5	289	0.017301
FOSB	3_prime_UTR_variant	5	289	0.017301
FRMPD4	3_prime_UTR_variant	5	289	0.017301
FZD5	3_prime_UTR_variant	5	289	0.017301
GBP1P1	non_coding_transcript_exon_variant;non_coding_transcript_variant	5	289	0.017301
GDAP1	3_prime_UTR_variant	5	289	0.017301
GGPS1	3_prime_UTR_variant	5	289	0.017301
GGTLC2	upstream_gene_variant	5	289	0.017301
GIGYF1	3_prime_UTR_variant	5	289	0.017301
GNAI3	3_prime_UTR_variant	5	289	0.017301
GOLT1B	3_prime_UTR_variant	5	289	0.017301
GPR4	5_prime_UTR_variant	5	289	0.017301
GRIA3	intron_variant	5	289	0.017301
HBS1L	intron_variant	5	289	0.017301
HELLPAR	non_coding_transcript_exon_variant;non_coding_transcript_variant	5	289	0.017301
HERC2P2	non_coding_transcript_exon_variant;non_coding_transcript_variant	5	289	0.017301
HIVEP2	3_prime_UTR_variant	5	289	0.017301
HMG20A	3_prime_UTR_variant	5	289	0.017301
HMGB1	3_prime_UTR_variant	5	289	0.017301
HOXA10	3_prime_UTR_variant	5	289	0.017301
HPS4	intron_variant	5	289	0.017301
HSD17B11	3_prime_UTR_variant	5	289	0.017301
IER5	3_prime_UTR_variant	5	289	0.017301
IGF1R	3_prime_UTR_variant	5	289	0.017301
IGF2BP1	3_prime_UTR_variant	5	289	0.017301
IL1RAP	downstream_gene_variant	5	289	0.017301
INSM2	3_prime_UTR_variant	5	289	0.017301
ITPRIPL2	3_prime_UTR_variant	5	289	0.017301
JADE1	3_prime_UTR_variant	5	289	0.017301
JADE2	3_prime_UTR_variant	5	289	0.017301
KATNBL1	3_prime_UTR_variant	5	289	0.017301
KCNMA1	3_prime_UTR_variant	5	289	0.017301
KIAA0355	3_prime_UTR_variant	5	289	0.017301
KIF16B	3_prime_UTR_variant	5	289	0.017301
KIF21B	downstream_gene_variant	5	289	0.017301
KLF5	p.E419K	5	289	0.017301
KLHL24	downstream_gene_variant	5	289	0.017301
KRAS	downstream_gene_variant	5	289	0.017301
LARP4	3_prime_UTR_variant	5	289	0.017301
LIF	3_prime_UTR_variant	5	289	0.017301
LINC01317	intron_variant	5	289	0.017301
LINC01341	non_coding_transcript_exon_variant;non_coding_transcript_variant	5	289	0.017301
LPP	3_prime_UTR_variant	5	289	0.017301
LRRC7	intron_variant	5	289	0.017301
LUC7L	intron_variant	5	289	0.017301
MAGEB6P1	non_coding_transcript_exon_variant;non_coding_transcript_variant	5	289	0.017301
MAML1	3_prime_UTR_variant	5	289	0.017301
MAP2	3_prime_UTR_variant	5	289	0.017301
MASP1	3_prime_UTR_variant	5	289	0.017301
MATR3	intron_variant	5	289	0.017301
MBL1P	non_coding_transcript_exon_variant;non_coding_transcript_variant	5	289	0.017301
MED13	3_prime_UTR_variant	5	289	0.017301
MEX3A	3_prime_UTR_variant	5	289	0.017301
MGAM	intron_variant	5	289	0.017301
MGAT3	3_prime_UTR_variant	5	289	0.017301
MIR1270	downstream_gene_variant	5	289	0.017301
MKX	3_prime_UTR_variant	5	289	0.017301
MOCS3	3_prime_UTR_variant	5	289	0.017301
MROH1	intron_variant	5	289	0.017301
MSL3	intron_variant	5	289	0.017301
MST1L	non_coding_transcript_exon_variant;non_coding_transcript_variant	5	289	0.017301
MYO15B	non_coding_transcript_exon_variant;non_coding_transcript_variant	5	289	0.017301
MYT1L	intron_variant	5	289	0.017301
NAV3	3_prime_UTR_variant	5	289	0.017301
NBPF22P	non_coding_transcript_exon_variant;non_coding_transcript_variant	5	289	0.017301
NCF1C	non_coding_transcript_exon_variant;non_coding_transcript_variant	5	289	0.017301
NCKAP5	3_prime_UTR_variant	5	289	0.017301
NHS	3_prime_UTR_variant	5	289	0.017301
NKAIN2	3_prime_UTR_variant	5	289	0.017301
NPEPPS	3_prime_UTR_variant	5	289	0.017301
NPHP4	intron_variant	5	289	0.017301
NR3C1	3_prime_UTR_variant	5	289	0.017301
NR4A3	3_prime_UTR_variant	5	289	0.017301
NR4A3	downstream_gene_variant	5	289	0.017301
NRIP1	3_prime_UTR_variant	5	289	0.017301
NRP1	3_prime_UTR_variant	5	289	0.017301
NRXN1	intron_variant	5	289	0.017301
NSUN4	intron_variant	5	289	0.017301
NUDT4	3_prime_UTR_variant	5	289	0.017301
OGT	3_prime_UTR_variant	5	289	0.017301
OSBPL8	3_prime_UTR_variant	5	289	0.017301
OTUD4	downstream_gene_variant	5	289	0.017301
OTX2	downstream_gene_variant	5	289	0.017301
PABPC1L2B	3_prime_UTR_variant	5	289	0.017301
PABPC5	3_prime_UTR_variant	5	289	0.017301
PAFAH1B1	3_prime_UTR_variant	5	289	0.017301
PAPOLB	3_prime_UTR_variant	5	289	0.017301
PBX3	3_prime_UTR_variant	5	289	0.017301
PCDHA9	intron_variant	5	289	0.017301
PCDHB6	downstream_gene_variant	5	289	0.017301
PCDHB7	3_prime_UTR_variant	5	289	0.017301
PCDHGA4	intron_variant	5	289	0.017301
PCGF3	3_prime_UTR_variant	5	289	0.017301
PCGF5	3_prime_UTR_variant	5	289	0.017301
PCNX	3_prime_UTR_variant	5	289	0.017301
PDE4D	3_prime_UTR_variant	5	289	0.017301
PDE4DIP	intron_variant	5	289	0.017301
PDSS2	3_prime_UTR_variant	5	289	0.017301
PGAP1	3_prime_UTR_variant	5	289	0.017301
PHF20L1	3_prime_UTR_variant	5	289	0.017301
PHF6	3_prime_UTR_variant	5	289	0.017301
PIEZO1	intron_variant	5	289	0.017301
PIK3R3	3_prime_UTR_variant	5	289	0.017301
PITPNM2	3_prime_UTR_variant	5	289	0.017301
pk	intron_variant	5	289	0.017301
PLAGL2	3_prime_UTR_variant	5	289	0.017301
PLXNA1	3_prime_UTR_variant	5	289	0.017301
POU2F2	downstream_gene_variant	5	289	0.017301
PPAP2B	3_prime_UTR_variant	5	289	0.017301
PPM1E	3_prime_UTR_variant	5	289	0.017301
PPP2R5E	3_prime_UTR_variant	5	289	0.017301
PRDM1	3_prime_UTR_variant	5	289	0.017301
PSD3	3_prime_UTR_variant	5	289	0.017301
PSG10P	non_coding_transcript_exon_variant;non_coding_transcript_variant	5	289	0.017301
PTGER3	intron_variant	5	289	0.017301
PTPRF	3_prime_UTR_variant	5	289	0.017301
RAB3GAP2	intron_variant	5	289	0.017301
RABL6	3_prime_UTR_variant	5	289	0.017301
RCOR1	3_prime_UTR_variant	5	289	0.017301
RECQL5	downstream_gene_variant	5	289	0.017301
RGS4	3_prime_UTR_variant	5	289	0.017301
RIMS1	intron_variant	5	289	0.017301
RNF182	3_prime_UTR_variant	5	289	0.017301
RP11-219A15.2	upstream_gene_variant	5	289	0.017301
RP11-219C24.6	non_coding_transcript_exon_variant;non_coding_transcript_variant	5	289	0.017301
RP11-25K21.6	downstream_gene_variant	5	289	0.017301
RP11-313J2.1	non_coding_transcript_exon_variant;non_coding_transcript_variant	5	289	0.017301
RP11-44F14.1	non_coding_transcript_exon_variant;non_coding_transcript_variant	5	289	0.017301
RP11-495P10.1	non_coding_transcript_exon_variant;non_coding_transcript_variant	5	289	0.017301
RP11-85G18.6	downstream_gene_variant	5	289	0.017301
RP11-85G18.6	intron_variant	5	289	0.017301
RP11-96C23.10	downstream_gene_variant	5	289	0.017301
RPGR	intron_variant	5	289	0.017301
RRBP1	intron_variant	5	289	0.017301
RUNX1	3_prime_UTR_variant	5	289	0.017301
RUSC1	intron_variant	5	289	0.017301
S1PR3	3_prime_UTR_variant	5	289	0.017301
SAMD5	3_prime_UTR_variant	5	289	0.017301
SCART1	non_coding_transcript_exon_variant;non_coding_transcript_variant	5	289	0.017301
SCN1A	3_prime_UTR_variant	5	289	0.017301
SCRT1	3_prime_UTR_variant	5	289	0.017301
SEC16B	intron_variant	5	289	0.017301
SEMA6A	3_prime_UTR_variant	5	289	0.017301
SENP2	3_prime_UTR_variant	5	289	0.017301
SFT2D2	3_prime_UTR_variant	5	289	0.017301
SHANK3	non_coding_transcript_exon_variant;non_coding_transcript_variant	5	289	0.017301
SKI	3_prime_UTR_variant	5	289	0.017301
SLC19A2	3_prime_UTR_variant	5	289	0.017301
SLC1A2	3_prime_UTR_variant	5	289	0.017301
SLC24A4	3_prime_UTR_variant	5	289	0.017301
SLC39A10	3_prime_UTR_variant	5	289	0.017301
SLC39A13	3_prime_UTR_variant	5	289	0.017301
SLC4A8	intron_variant	5	289	0.017301
SLC9A7P1	non_coding_transcript_exon_variant;non_coding_transcript_variant	5	289	0.017301
SLITRK2	3_prime_UTR_variant	5	289	0.017301
SNORA15	upstream_gene_variant	5	289	0.017301
SOGA3	3_prime_UTR_variant;NMD_transcript_variant	5	289	0.017301
SPDYE7P	non_coding_transcript_exon_variant;non_coding_transcript_variant	5	289	0.017301
SPRYD3	3_prime_UTR_variant	5	289	0.017301
SPTAN1	intron_variant	5	289	0.017301
SRC	3_prime_UTR_variant	5	289	0.017301
SSH2	intron_variant	5	289	0.017301
SSX6	non_coding_transcript_exon_variant;non_coding_transcript_variant	5	289	0.017301
STAT3	3_prime_UTR_variant	5	289	0.017301
STC1	3_prime_UTR_variant	5	289	0.017301
STMN3	3_prime_UTR_variant	5	289	0.017301
SYCE1	intron_variant	5	289	0.017301
SZT2	3_prime_UTR_variant	5	289	0.017301
TAF4	3_prime_UTR_variant	5	289	0.017301
TCF4	3_prime_UTR_variant	5	289	0.017301
TFAP2A	intron_variant	5	289	0.017301
TGFBR1	3_prime_UTR_variant	5	289	0.017301
THSD4	intron_variant	5	289	0.017301
TIMP3	3_prime_UTR_variant	5	289	0.017301
TNFRSF14	intron_variant	5	289	0.017301
TNRC6A	3_prime_UTR_variant	5	289	0.017301
TNS3	3_prime_UTR_variant	5	289	0.017301
TOB2	3_prime_UTR_variant	5	289	0.017301
TP63	3_prime_UTR_variant	5	289	0.017301
TRIM9	3_prime_UTR_variant	5	289	0.017301
TRPV2	downstream_gene_variant	5	289	0.017301
TSPAN14	downstream_gene_variant	5	289	0.017301
TUBBP6	non_coding_transcript_exon_variant;non_coding_transcript_variant	5	289	0.017301
UBE2A	3_prime_UTR_variant	5	289	0.017301
UBR1	3_prime_UTR_variant	5	289	0.017301
UCKL1	intron_variant	5	289	0.017301
UGT1A3	intron_variant	5	289	0.017301
UTP14C	3_prime_UTR_variant	5	289	0.017301
VAMP3	3_prime_UTR_variant	5	289	0.017301
VAMP4	3_prime_UTR_variant	5	289	0.017301
VANGL1	downstream_gene_variant	5	289	0.017301
WASF4P	non_coding_transcript_exon_variant;non_coding_transcript_variant	5	289	0.017301
WDTC1	3_prime_UTR_variant	5	289	0.017301
WNK3	3_prime_UTR_variant	5	289	0.017301
WNT5A	3_prime_UTR_variant	5	289	0.017301
WSCD2	3_prime_UTR_variant	5	289	0.017301
XIRP2	3_prime_UTR_variant	5	289	0.017301
YOD1	3_prime_UTR_variant	5	289	0.017301
YPEL2	3_prime_UTR_variant	5	289	0.017301
ZBTB4	3_prime_UTR_variant	5	289	0.017301
ZFAND5	3_prime_UTR_variant	5	289	0.017301
ZFP82	upstream_gene_variant	5	289	0.017301
ZMYND11	3_prime_UTR_variant	5	289	0.017301
ZNF385A	3_prime_UTR_variant	5	289	0.017301
ZNF578	upstream_gene_variant	5	289	0.017301
ZNF618	downstream_gene_variant	5	289	0.017301
ZNF623	3_prime_UTR_variant	5	289	0.017301
ZNF711	downstream_gene_variant	5	289	0.017301
ZNF770	3_prime_UTR_variant	5	289	0.017301
ZNF876P	non_coding_transcript_exon_variant;non_coding_transcript_variant	5	289	0.017301
ZXDB	3_prime_UTR_variant	5	289	0.017301
ABCC13	non_coding_transcript_exon_variant;non_coding_transcript_variant	4	289	0.0138408
ABCC3	intron_variant	4	289	0.0138408
ABHD17B	3_prime_UTR_variant	4	289	0.0138408
AC011718.2	non_coding_transcript_exon_variant;non_coding_transcript_variant	4	289	0.0138408
AC078899.1	non_coding_transcript_exon_variant;non_coding_transcript_variant	4	289	0.0138408
AC108142.1	non_coding_transcript_exon_variant;non_coding_transcript_variant	4	289	0.0138408
AC126323.1	upstream_gene_variant	4	289	0.0138408
AC140725.4	upstream_gene_variant	4	289	0.0138408
ACVR2A	3_prime_UTR_variant	4	289	0.0138408
ACVR2B	3_prime_UTR_variant	4	289	0.0138408
ADAMTS18	3_prime_UTR_variant	4	289	0.0138408
ADARB2	intron_variant	4	289	0.0138408
ADGRA1-AS1	downstream_gene_variant	4	289	0.0138408
ADGRE4P	non_coding_transcript_exon_variant;non_coding_transcript_variant	4	289	0.0138408
ADGRG2	3_prime_UTR_variant	4	289	0.0138408
ADGRL1	3_prime_UTR_variant	4	289	0.0138408
AFAP1L1	3_prime_UTR_variant	4	289	0.0138408
AFF4	3_prime_UTR_variant	4	289	0.0138408
AGGF1	3_prime_UTR_variant	4	289	0.0138408
AGO1	3_prime_UTR_variant	4	289	0.0138408
AHCYL2	3_prime_UTR_variant	4	289	0.0138408
AJ003147.9	intron_variant	4	289	0.0138408
ALMS1P	non_coding_transcript_exon_variant;non_coding_transcript_variant	4	289	0.0138408
ANKRD13B	3_prime_UTR_variant	4	289	0.0138408
ANKRD34C	3_prime_UTR_variant	4	289	0.0138408
ANP32AP1	non_coding_transcript_exon_variant;non_coding_transcript_variant	4	289	0.0138408
ANXA2P3	non_coding_transcript_exon_variant;non_coding_transcript_variant	4	289	0.0138408
AOC4P	non_coding_transcript_exon_variant;non_coding_transcript_variant	4	289	0.0138408
AP3S2	5_prime_UTR_variant	4	289	0.0138408
ARCN1	3_prime_UTR_variant	4	289	0.0138408
ARHGEF4	upstream_gene_variant	4	289	0.0138408
ARHGEF9	3_prime_UTR_variant	4	289	0.0138408
ARID1A	3_prime_UTR_variant	4	289	0.0138408
ARID4A	3_prime_UTR_variant	4	289	0.0138408
ARL11	3_prime_UTR_variant	4	289	0.0138408
ARL15	3_prime_UTR_variant	4	289	0.0138408
ARL5B	3_prime_UTR_variant	4	289	0.0138408
ARL8B	3_prime_UTR_variant	4	289	0.0138408
ARMCX4	intron_variant	4	289	0.0138408
ARRDC3	3_prime_UTR_variant	4	289	0.0138408
ASIC1	3_prime_UTR_variant	4	289	0.0138408
ASIC4	intron_variant	4	289	0.0138408
ATAT1	intron_variant	4	289	0.0138408
ATG14	3_prime_UTR_variant	4	289	0.0138408
ATG7	3_prime_UTR_variant	4	289	0.0138408
ATP2B1	3_prime_UTR_variant	4	289	0.0138408
ATP6V0B	intron_variant	4	289	0.0138408
ATP8B2	intron_variant	4	289	0.0138408
ATP8B5P	non_coding_transcript_exon_variant;non_coding_transcript_variant	4	289	0.0138408
ATR	intron_variant	4	289	0.0138408
ATXN7	3_prime_UTR_variant	4	289	0.0138408
AUTS2	3_prime_UTR_variant	4	289	0.0138408
B3GALT1	3_prime_UTR_variant	4	289	0.0138408
B4GALT1	3_prime_UTR_variant	4	289	0.0138408
BAZ1B	3_prime_UTR_variant	4	289	0.0138408
BAZ2B	3_prime_UTR_variant	4	289	0.0138408
BCAT2	intron_variant	4	289	0.0138408
BCL9	3_prime_UTR_variant	4	289	0.0138408
BCR	intron_variant	4	289	0.0138408
BHLHB9	3_prime_UTR_variant	4	289	0.0138408
BHLHE22	3_prime_UTR_variant	4	289	0.0138408
BHLHE40	3_prime_UTR_variant	4	289	0.0138408
BNIP3L	3_prime_UTR_variant	4	289	0.0138408
BPTF	3_prime_UTR_variant	4	289	0.0138408
BTN2A3P	non_coding_transcript_exon_variant;non_coding_transcript_variant	4	289	0.0138408
BZW1	3_prime_UTR_variant	4	289	0.0138408
C10orf12	3_prime_UTR_variant	4	289	0.0138408
C1orf159	3_prime_UTR_variant	4	289	0.0138408
C2orf88	3_prime_UTR_variant	4	289	0.0138408
C6orf195	3_prime_UTR_variant	4	289	0.0138408
CACNA1C	intron_variant	4	289	0.0138408
CACNA1D	3_prime_UTR_variant	4	289	0.0138408
CALY	3_prime_UTR_variant	4	289	0.0138408
CAMK2N1	3_prime_UTR_variant	4	289	0.0138408
CAMSAP2	3_prime_UTR_variant	4	289	0.0138408
CAND1	3_prime_UTR_variant	4	289	0.0138408
CAPN6	3_prime_UTR_variant	4	289	0.0138408
CAV1	3_prime_UTR_variant	4	289	0.0138408
CBX7	3_prime_UTR_variant	4	289	0.0138408
CCDC141	intron_variant	4	289	0.0138408
CCDC144CP	non_coding_transcript_exon_variant;non_coding_transcript_variant	4	289	0.0138408
CCDC150	intron_variant	4	289	0.0138408
CCDC64B	intron_variant	4	289	0.0138408
CCNT2	3_prime_UTR_variant	4	289	0.0138408
CCSER2	3_prime_UTR_variant	4	289	0.0138408
CD81-AS1	intron_variant	4	289	0.0138408
CDC42	3_prime_UTR_variant	4	289	0.0138408
CDH23	intron_variant	4	289	0.0138408
CDK18	downstream_gene_variant	4	289	0.0138408
CDK18	intron_variant	4	289	0.0138408
CDK5R1	3_prime_UTR_variant	4	289	0.0138408
CDK5R2	3_prime_UTR_variant	4	289	0.0138408
CEBPG	3_prime_UTR_variant	4	289	0.0138408
CELP	downstream_gene_variant	4	289	0.0138408
CELSR2	3_prime_UTR_variant	4	289	0.0138408
CEP85L	intron_variant	4	289	0.0138408
CEP97	3_prime_UTR_variant	4	289	0.0138408
CFAP74	intron_variant	4	289	0.0138408
CHIAP2	non_coding_transcript_exon_variant;non_coding_transcript_variant	4	289	0.0138408
CHRM2	intron_variant	4	289	0.0138408
CHST1	3_prime_UTR_variant	4	289	0.0138408
CHSY3	3_prime_UTR_variant	4	289	0.0138408
CLIP1	downstream_gene_variant	4	289	0.0138408
CLOCK	3_prime_UTR_variant	4	289	0.0138408
CNIH4	3_prime_UTR_variant	4	289	0.0138408
CNOT3	3_prime_UTR_variant	4	289	0.0138408
CNTNAP3	3_prime_UTR_variant	4	289	0.0138408
COL11A2	intron_variant	4	289	0.0138408
COL3A1	3_prime_UTR_variant	4	289	0.0138408
COL6A2	intron_variant	4	289	0.0138408
COMMD9	downstream_gene_variant	4	289	0.0138408
CPEB2	3_prime_UTR_variant	4	289	0.0138408
CPLX2	3_prime_UTR_variant	4	289	0.0138408
CPNE2	intron_variant	4	289	0.0138408
CPSF4	3_prime_UTR_variant	4	289	0.0138408
CREBBP	3_prime_UTR_variant	4	289	0.0138408
CREBZF	3_prime_UTR_variant;NMD_transcript_variant	4	289	0.0138408
CREM	3_prime_UTR_variant	4	289	0.0138408
CRIM1	3_prime_UTR_variant	4	289	0.0138408
CROCCP3	non_coding_transcript_exon_variant;non_coding_transcript_variant	4	289	0.0138408
CSF1	5_prime_UTR_variant	4	289	0.0138408
CSMD3	3_prime_UTR_variant	4	289	0.0138408
CTBP2	3_prime_UTR_variant	4	289	0.0138408
CTC-260E6.2	non_coding_transcript_exon_variant;non_coding_transcript_variant	4	289	0.0138408
CTCF	3_prime_UTR_variant	4	289	0.0138408
CTCFL	intron_variant	4	289	0.0138408
CTD-2012J19.3	intron_variant	4	289	0.0138408
CTD-2014E2.5	upstream_gene_variant	4	289	0.0138408
CTNND1	3_prime_UTR_variant	4	289	0.0138408
CTTN	3_prime_UTR_variant	4	289	0.0138408
CUL4B	downstream_gene_variant	4	289	0.0138408
DAP3	intron_variant	4	289	0.0138408
DCAF12L1	3_prime_UTR_variant	4	289	0.0138408
DCLK1	3_prime_UTR_variant	4	289	0.0138408
DCUN1D1	3_prime_UTR_variant	4	289	0.0138408
DDI1	3_prime_UTR_variant	4	289	0.0138408
DDX6	downstream_gene_variant	4	289	0.0138408
DGKG	3_prime_UTR_variant	4	289	0.0138408
DIRAS1	3_prime_UTR_variant	4	289	0.0138408
DLX3	3_prime_UTR_variant	4	289	0.0138408
DMD	5_prime_UTR_variant	4	289	0.0138408
DMPK	intron_variant	4	289	0.0138408
DNAH8	upstream_gene_variant	4	289	0.0138408
DOCK4	downstream_gene_variant	4	289	0.0138408
DOT1L	intron_variant	4	289	0.0138408
DPCR1	intron_variant	4	289	0.0138408
EBF1	3_prime_UTR_variant	4	289	0.0138408
EDARADD	downstream_gene_variant	4	289	0.0138408
EEF2KMT	3_prime_UTR_variant	4	289	0.0138408
EFNB1	3_prime_UTR_variant	4	289	0.0138408
ELAVL2	downstream_gene_variant	4	289	0.0138408
ELFN1	intron_variant	4	289	0.0138408
EP300	p.D1399N	4	289	0.0138408
EPB41L1	3_prime_UTR_variant	4	289	0.0138408
EPHA3	3_prime_UTR_variant	4	289	0.0138408
ERBB3	p.V104M	4	289	0.0138408
ERC2	3_prime_UTR_variant	4	289	0.0138408
ESPN	3_prime_UTR_variant	4	289	0.0138408
ESYT2	3_prime_UTR_variant	4	289	0.0138408
EXOC5	3_prime_UTR_variant	4	289	0.0138408
FAM132B	downstream_gene_variant	4	289	0.0138408
FAM169B	3_prime_UTR_variant	4	289	0.0138408
FAM196A	3_prime_UTR_variant	4	289	0.0138408
FAM19A2	3_prime_UTR_variant	4	289	0.0138408
FAM19A5	3_prime_UTR_variant	4	289	0.0138408
FAM46A	3_prime_UTR_variant	4	289	0.0138408
FAM46D	3_prime_UTR_variant	4	289	0.0138408
FBXL19	upstream_gene_variant	4	289	0.0138408
FBXO41	3_prime_UTR_variant	4	289	0.0138408
FCHSD1	3_prime_UTR_variant	4	289	0.0138408
FGD2	intron_variant	4	289	0.0138408
FMR1	3_prime_UTR_variant	4	289	0.0138408
FNDC3A	3_prime_UTR_variant	4	289	0.0138408
FOXD4L4	5_prime_UTR_variant	4	289	0.0138408
FOXJ3	3_prime_UTR_variant	4	289	0.0138408
FOXK1	3_prime_UTR_variant	4	289	0.0138408
FRMPD2B	non_coding_transcript_exon_variant;non_coding_transcript_variant	4	289	0.0138408
FRS2	3_prime_UTR_variant	4	289	0.0138408
FTSJ3	5_prime_UTR_variant	4	289	0.0138408
FUT8	3_prime_UTR_variant	4	289	0.0138408
FZD7	3_prime_UTR_variant	4	289	0.0138408
GABRB3	3_prime_UTR_variant	4	289	0.0138408
GATA3	3_prime_UTR_variant	4	289	0.0138408
GCNT2	intron_variant	4	289	0.0138408
GCNT4	3_prime_UTR_variant	4	289	0.0138408
GLCE	3_prime_UTR_variant	4	289	0.0138408
GLTSCR1L	3_prime_UTR_variant	4	289	0.0138408
GMFB	3_prime_UTR_variant	4	289	0.0138408
GNAL	downstream_gene_variant	4	289	0.0138408
GOLGA1	3_prime_UTR_variant	4	289	0.0138408
GOLGA6L17P	non_coding_transcript_exon_variant;non_coding_transcript_variant	4	289	0.0138408
GOLGA8A	3_prime_UTR_variant	4	289	0.0138408
GOPC	3_prime_UTR_variant	4	289	0.0138408
GPC2	intron_variant	4	289	0.0138408
GPC6	5_prime_UTR_variant	4	289	0.0138408
GPD2	3_prime_UTR_variant	4	289	0.0138408
GPR17	3_prime_UTR_variant	4	289	0.0138408
GPR85	3_prime_UTR_variant	4	289	0.0138408
GPR88	3_prime_UTR_variant	4	289	0.0138408
GRIN2A	downstream_gene_variant	4	289	0.0138408
GRK6	intron_variant	4	289	0.0138408
GRM4	intron_variant	4	289	0.0138408
HCCAT5	non_coding_transcript_exon_variant;non_coding_transcript_variant	4	289	0.0138408
HCN1	3_prime_UTR_variant	4	289	0.0138408
HDGF	3_prime_UTR_variant	4	289	0.0138408
HDLBP	3_prime_UTR_variant	4	289	0.0138408
HECW2	3_prime_UTR_variant	4	289	0.0138408
HEXIM1	3_prime_UTR_variant	4	289	0.0138408
HLA-B	p.X299_splice	4	289	0.0138408
HLF	3_prime_UTR_variant	4	289	0.0138408
HLTF	3_prime_UTR_variant	4	289	0.0138408
HMGA2	3_prime_UTR_variant	4	289	0.0138408
HMGXB4	3_prime_UTR_variant	4	289	0.0138408
HOXA3	downstream_gene_variant	4	289	0.0138408
ICK	3_prime_UTR_variant	4	289	0.0138408
IDS	intron_variant	4	289	0.0138408
IKZF2	downstream_gene_variant	4	289	0.0138408
IKZF4	3_prime_UTR_variant	4	289	0.0138408
IL1RAP	3_prime_UTR_variant	4	289	0.0138408
INSM1	3_prime_UTR_variant	4	289	0.0138408
IQSEC2	3_prime_UTR_variant	4	289	0.0138408
ISL1	3_prime_UTR_variant	4	289	0.0138408
ITPKC	3_prime_UTR_variant	4	289	0.0138408
ITSN2	intron_variant	4	289	0.0138408
JMJD4	intron_variant	4	289	0.0138408
JPH1	3_prime_UTR_variant	4	289	0.0138408
JPH3	downstream_gene_variant	4	289	0.0138408
JUN	5_prime_UTR_variant	4	289	0.0138408
KBTBD8	3_prime_UTR_variant	4	289	0.0138408
KCNE4	3_prime_UTR_variant	4	289	0.0138408
KCNJ12	downstream_gene_variant	4	289	0.0138408
KCNJ3	3_prime_UTR_variant	4	289	0.0138408
KDM2A	3_prime_UTR_variant	4	289	0.0138408
KDM5B	3_prime_UTR_variant	4	289	0.0138408
KDM5C	3_prime_UTR_variant	4	289	0.0138408
KDM6A	3_prime_UTR_variant	4	289	0.0138408
KHDRBS1	3_prime_UTR_variant	4	289	0.0138408
KHDRBS3	3_prime_UTR_variant	4	289	0.0138408
KIAA1217	3_prime_UTR_variant	4	289	0.0138408
KIAA1522	3_prime_UTR_variant	4	289	0.0138408
KIAA1614	intron_variant	4	289	0.0138408
KIF25	upstream_gene_variant	4	289	0.0138408
KIF4A	3_prime_UTR_variant	4	289	0.0138408
KLC1	intron_variant	4	289	0.0138408
KLF8	5_prime_UTR_variant	4	289	0.0138408
KLF9	3_prime_UTR_variant	4	289	0.0138408
KLHL1	3_prime_UTR_variant	4	289	0.0138408
KLHL2	intron_variant	4	289	0.0138408
KPNA1	3_prime_UTR_variant	4	289	0.0138408
KPNB1	3_prime_UTR_variant	4	289	0.0138408
KRAS	p.G12D	4	289	0.0138408
KRAS	p.G13D	4	289	0.0138408
KRT17	upstream_gene_variant	4	289	0.0138408
KRT6A	3_prime_UTR_variant	4	289	0.0138408
LAMP2	intron_variant	4	289	0.0138408
LAS1L	intron_variant	4	289	0.0138408
LBHD1	intron_variant	4	289	0.0138408
LDLR	5_prime_UTR_variant	4	289	0.0138408
LDLRAD4	intron_variant	4	289	0.0138408
LEKR1	5_prime_UTR_variant	4	289	0.0138408
LENG8	3_prime_UTR_variant	4	289	0.0138408
LHFPL3	3_prime_UTR_variant	4	289	0.0138408
LINC00336	non_coding_transcript_exon_variant;non_coding_transcript_variant	4	289	0.0138408
LINC00839	non_coding_transcript_exon_variant;non_coding_transcript_variant	4	289	0.0138408
LINC00869	non_coding_transcript_exon_variant;non_coding_transcript_variant	4	289	0.0138408
LINC00905	non_coding_transcript_exon_variant;non_coding_transcript_variant	4	289	0.0138408
LINC00937	non_coding_transcript_exon_variant;non_coding_transcript_variant	4	289	0.0138408
LINC01347	non_coding_transcript_exon_variant;non_coding_transcript_variant	4	289	0.0138408
LINC01565	non_coding_transcript_exon_variant;non_coding_transcript_variant	4	289	0.0138408
LPGAT1	downstream_gene_variant	4	289	0.0138408
LPIN2	intron_variant	4	289	0.0138408
LPPR5	3_prime_UTR_variant	4	289	0.0138408
LRBA	intron_variant	4	289	0.0138408
LRP6	3_prime_UTR_variant	4	289	0.0138408
LRRC1	3_prime_UTR_variant	4	289	0.0138408
LRRK2	intron_variant	4	289	0.0138408
LSP1	intron_variant	4	289	0.0138408
LUC7L3	intron_variant	4	289	0.0138408
LZTS1	3_prime_UTR_variant	4	289	0.0138408
LZTS3	3_prime_UTR_variant	4	289	0.0138408
MAFF	3_prime_UTR_variant	4	289	0.0138408
MAGEA1	3_prime_UTR_variant	4	289	0.0138408
MAGI1	downstream_gene_variant	4	289	0.0138408
MAP2K6	intron_variant	4	289	0.0138408
MAPK8IP3	3_prime_UTR_variant	4	289	0.0138408
MAPKAPK2	3_prime_UTR_variant	4	289	0.0138408
MAPT	3_prime_UTR_variant	4	289	0.0138408
MARCH1	intron_variant	4	289	0.0138408
MARK1	downstream_gene_variant	4	289	0.0138408
MASP1	intron_variant	4	289	0.0138408
MATR3	3_prime_UTR_variant	4	289	0.0138408
MCF2	5_prime_UTR_variant	4	289	0.0138408
MED13L	3_prime_UTR_variant	4	289	0.0138408
MEF2D	3_prime_UTR_variant	4	289	0.0138408
MGAT4EP	non_coding_transcript_exon_variant;non_coding_transcript_variant	4	289	0.0138408
MGRN1	3_prime_UTR_variant	4	289	0.0138408
MIER3	3_prime_UTR_variant	4	289	0.0138408
MIR137HG	non_coding_transcript_exon_variant;non_coding_transcript_variant	4	289	0.0138408
MIR600	downstream_gene_variant	4	289	0.0138408
MIR6859-1	downstream_gene_variant	4	289	0.0138408
MIRLET7BHG	non_coding_transcript_exon_variant;non_coding_transcript_variant	4	289	0.0138408
MKNK2	3_prime_UTR_variant	4	289	0.0138408
MLLT6	intron_variant	4	289	0.0138408
MOSPD1	3_prime_UTR_variant	4	289	0.0138408
MSN	3_prime_UTR_variant	4	289	0.0138408
MTMR9LP	non_coding_transcript_exon_variant;non_coding_transcript_variant	4	289	0.0138408
MTPN	3_prime_UTR_variant	4	289	0.0138408
MTRNR2L1	downstream_gene_variant	4	289	0.0138408
MTX1	downstream_gene_variant	4	289	0.0138408
MTX3	downstream_gene_variant	4	289	0.0138408
MYCN	3_prime_UTR_variant	4	289	0.0138408
MYH16	non_coding_transcript_exon_variant;non_coding_transcript_variant	4	289	0.0138408
MYT1L	3_prime_UTR_variant	4	289	0.0138408
NAA30	3_prime_UTR_variant	4	289	0.0138408
NAA40	3_prime_UTR_variant	4	289	0.0138408
NAA60	3_prime_UTR_variant	4	289	0.0138408
NAGK	intron_variant	4	289	0.0138408
NCAM1	3_prime_UTR_variant	4	289	0.0138408
NCS1	3_prime_UTR_variant	4	289	0.0138408
NEB	intron_variant	4	289	0.0138408
NEBL	3_prime_UTR_variant	4	289	0.0138408
NEGR1	3_prime_UTR_variant	4	289	0.0138408
NEUROD4	3_prime_UTR_variant	4	289	0.0138408
NFASC	3_prime_UTR_variant	4	289	0.0138408
NFAT5	3_prime_UTR_variant	4	289	0.0138408
NHLH1	3_prime_UTR_variant	4	289	0.0138408
NINJ2	intron_variant	4	289	0.0138408
NIPA1	3_prime_UTR_variant	4	289	0.0138408
NKTR	intron_variant	4	289	0.0138408
NLRP1	downstream_gene_variant	4	289	0.0138408
NOL4	3_prime_UTR_variant	4	289	0.0138408
NOTCH2NL	5_prime_UTR_variant	4	289	0.0138408
NR1H3	intron_variant	4	289	0.0138408
NR2C2	3_prime_UTR_variant	4	289	0.0138408
NRCAM	3_prime_UTR_variant	4	289	0.0138408
NRK	3_prime_UTR_variant	4	289	0.0138408
NRSN1	3_prime_UTR_variant	4	289	0.0138408
NSMAF	3_prime_UTR_variant	4	289	0.0138408
NTN4	3_prime_UTR_variant	4	289	0.0138408
OPRM1	intron_variant	4	289	0.0138408
OR5G5P	non_coding_transcript_exon_variant;non_coding_transcript_variant	4	289	0.0138408
PABPN1	3_prime_UTR_variant	4	289	0.0138408
PAK7	3_prime_UTR_variant	4	289	0.0138408
PAN3	downstream_gene_variant	4	289	0.0138408
PARP1	5_prime_UTR_variant	4	289	0.0138408
PAX3	3_prime_UTR_variant	4	289	0.0138408
PCDH9	3_prime_UTR_variant	4	289	0.0138408
PDE4B	3_prime_UTR_variant	4	289	0.0138408
PDE4B	intron_variant	4	289	0.0138408
PDE5A	3_prime_UTR_variant	4	289	0.0138408
PDGFB	3_prime_UTR_variant	4	289	0.0138408
PDPR	3_prime_UTR_variant	4	289	0.0138408
PDXDC1	intron_variant	4	289	0.0138408
PDXDC2P	non_coding_transcript_exon_variant;non_coding_transcript_variant	4	289	0.0138408
PHF2	3_prime_UTR_variant	4	289	0.0138408
PHOX2B	3_prime_UTR_variant	4	289	0.0138408
PI15	3_prime_UTR_variant	4	289	0.0138408
PID1	downstream_gene_variant	4	289	0.0138408
PIGO	intron_variant	4	289	0.0138408
PIM1	3_prime_UTR_variant	4	289	0.0138408
PLEKHA5	intron_variant	4	289	0.0138408
PLN	3_prime_UTR_variant	4	289	0.0138408
PLXDC2	5_prime_UTR_variant	4	289	0.0138408
PMP22	3_prime_UTR_variant	4	289	0.0138408
PMS2CL	non_coding_transcript_exon_variant;non_coding_transcript_variant	4	289	0.0138408
PNLIPRP1	intron_variant	4	289	0.0138408
PNMA5	3_prime_UTR_variant	4	289	0.0138408
POGK	3_prime_UTR_variant	4	289	0.0138408
POLA2	intron_variant	4	289	0.0138408
POLDIP3	3_prime_UTR_variant	4	289	0.0138408
POLR2J4	non_coding_transcript_exon_variant;non_coding_transcript_variant	4	289	0.0138408
POU4F1	3_prime_UTR_variant	4	289	0.0138408
PPARA	3_prime_UTR_variant	4	289	0.0138408
PPARGC1A	3_prime_UTR_variant	4	289	0.0138408
PPP1R12B	3_prime_UTR_variant	4	289	0.0138408
PPP1R2P9	non_coding_transcript_exon_variant;non_coding_transcript_variant	4	289	0.0138408
PPP3CA	3_prime_UTR_variant	4	289	0.0138408
PRDM2	3_prime_UTR_variant	4	289	0.0138408
PRKACB	3_prime_UTR_variant	4	289	0.0138408
PRKCE	3_prime_UTR_variant	4	289	0.0138408
PRR12	upstream_gene_variant	4	289	0.0138408
PRRG1	intron_variant	4	289	0.0138408
PTBP3	downstream_gene_variant	4	289	0.0138408
PTENP1-AS	upstream_gene_variant	4	289	0.0138408
PTGFRN	3_prime_UTR_variant	4	289	0.0138408
PTPN5	3_prime_UTR_variant	4	289	0.0138408
PTRH2	intron_variant	4	289	0.0138408
PUM2	3_prime_UTR_variant	4	289	0.0138408
PXN	3_prime_UTR_variant	4	289	0.0138408
RAB10	3_prime_UTR_variant	4	289	0.0138408
RAB14	3_prime_UTR_variant	4	289	0.0138408
RAB6C	3_prime_UTR_variant	4	289	0.0138408
RAB8A	3_prime_UTR_variant	4	289	0.0138408
RABL6	intron_variant	4	289	0.0138408
RAC1	3_prime_UTR_variant	4	289	0.0138408
RALGDS	3_prime_UTR_variant	4	289	0.0138408
RAPGEF5	3_prime_UTR_variant	4	289	0.0138408
RAVER1	downstream_gene_variant	4	289	0.0138408
RB1CC1	3_prime_UTR_variant	4	289	0.0138408
RBM39	3_prime_UTR_variant	4	289	0.0138408
RBSN	3_prime_UTR_variant	4	289	0.0138408
RELL2	5_prime_UTR_variant	4	289	0.0138408
RGS12	intron_variant	4	289	0.0138408
RGS3	intron_variant	4	289	0.0138408
RIC8B	3_prime_UTR_variant	4	289	0.0138408
RILPL1	3_prime_UTR_variant	4	289	0.0138408
RIMS2	intron_variant	4	289	0.0138408
RN7SL319P	upstream_gene_variant	4	289	0.0138408
RND3	3_prime_UTR_variant	4	289	0.0138408
RNF128	3_prime_UTR_variant	4	289	0.0138408
RNF165	3_prime_UTR_variant	4	289	0.0138408
RNF2	3_prime_UTR_variant	4	289	0.0138408
RNF213	intron_variant	4	289	0.0138408
ROCK1	3_prime_UTR_variant	4	289	0.0138408
RORB	3_prime_UTR_variant	4	289	0.0138408
RP1-274L7.1	intron_variant	4	289	0.0138408
RP11-114H24.7	intron_variant	4	289	0.0138408
RP11-147L13.11	non_coding_transcript_exon_variant;non_coding_transcript_variant	4	289	0.0138408
RP11-213G2.3	non_coding_transcript_exon_variant;non_coding_transcript_variant	4	289	0.0138408
RP11-262H14.4	non_coding_transcript_exon_variant;non_coding_transcript_variant	4	289	0.0138408
RP11-342M1.7	non_coding_transcript_exon_variant;non_coding_transcript_variant	4	289	0.0138408
RP11-346J10.2	non_coding_transcript_exon_variant;non_coding_transcript_variant	4	289	0.0138408
RP11-364B14.1	non_coding_transcript_exon_variant;non_coding_transcript_variant	4	289	0.0138408
RP11-478B9.1	intron_variant	4	289	0.0138408
RP11-80F22.10	non_coding_transcript_exon_variant;non_coding_transcript_variant	4	289	0.0138408
RP11-848G14.5	non_coding_transcript_exon_variant;non_coding_transcript_variant	4	289	0.0138408
RPL13A	intron_variant	4	289	0.0138408
RSBN1	3_prime_UTR_variant	4	289	0.0138408
RTF1	3_prime_UTR_variant	4	289	0.0138408
S1PR1	3_prime_UTR_variant	4	289	0.0138408
SBK1	3_prime_UTR_variant	4	289	0.0138408
SCAMP4	3_prime_UTR_variant	4	289	0.0138408
SCN3A	3_prime_UTR_variant	4	289	0.0138408
SCP2	intron_variant	4	289	0.0138408
SDC4	3_prime_UTR_variant	4	289	0.0138408
SDK1	3_prime_UTR_variant	4	289	0.0138408
SEMA5A	3_prime_UTR_variant	4	289	0.0138408
SEMA6D	3_prime_UTR_variant	4	289	0.0138408
SENP1	3_prime_UTR_variant	4	289	0.0138408
SEPT6	intron_variant	4	289	0.0138408
SERHL2	downstream_gene_variant	4	289	0.0138408
SERPINA1	intron_variant	4	289	0.0138408
SET	3_prime_UTR_variant	4	289	0.0138408
SETD7	3_prime_UTR_variant	4	289	0.0138408
SGSM2	intron_variant	4	289	0.0138408
SH3BP1	intron_variant	4	289	0.0138408
SHROOM2	3_prime_UTR_variant	4	289	0.0138408
SIDT1	3_prime_UTR_variant	4	289	0.0138408
SIPA1L3	3_prime_UTR_variant	4	289	0.0138408
SLC16A2	3_prime_UTR_variant	4	289	0.0138408
SLC1A7	intron_variant	4	289	0.0138408
SLC22A23	3_prime_UTR_variant	4	289	0.0138408
SLC25A30	downstream_gene_variant	4	289	0.0138408
SLC25A44	3_prime_UTR_variant	4	289	0.0138408
SLC31A1	3_prime_UTR_variant	4	289	0.0138408
SLC35F1	3_prime_UTR_variant	4	289	0.0138408
SLC36A3	intron_variant	4	289	0.0138408
SLC38A1	3_prime_UTR_variant	4	289	0.0138408
SLC3A1	intron_variant	4	289	0.0138408
SLC3A2	upstream_gene_variant	4	289	0.0138408
SLC44A2	intron_variant	4	289	0.0138408
SLC6A14	3_prime_UTR_variant	4	289	0.0138408
SLC7A11	3_prime_UTR_variant	4	289	0.0138408
SLC7A8	3_prime_UTR_variant	4	289	0.0138408
SLC7A8	intron_variant	4	289	0.0138408
SLC8A1	downstream_gene_variant	4	289	0.0138408
SLC9A1	3_prime_UTR_variant	4	289	0.0138408
SLITRK5	3_prime_UTR_variant	4	289	0.0138408
SMARCA2	3_prime_UTR_variant	4	289	0.0138408
SMARCA5	downstream_gene_variant	4	289	0.0138408
SMARCC1	3_prime_UTR_variant	4	289	0.0138408
SMIM10	3_prime_UTR_variant	4	289	0.0138408
SMIM10L2A	non_coding_transcript_exon_variant;non_coding_transcript_variant	4	289	0.0138408
SMIM10L2B	non_coding_transcript_exon_variant;non_coding_transcript_variant	4	289	0.0138408
SMYD5	3_prime_UTR_variant	4	289	0.0138408
SNORD3A	non_coding_transcript_exon_variant;non_coding_transcript_variant	4	289	0.0138408
SNTB2	3_prime_UTR_variant	4	289	0.0138408
SNX27	3_prime_UTR_variant	4	289	0.0138408
SOBP	3_prime_UTR_variant	4	289	0.0138408
SON	3_prime_UTR_variant	4	289	0.0138408
SOWAHC	3_prime_UTR_variant	4	289	0.0138408
SOX1	3_prime_UTR_variant	4	289	0.0138408
SOX2	3_prime_UTR_variant	4	289	0.0138408
SP2	3_prime_UTR_variant	4	289	0.0138408
SPATA13	intron_variant	4	289	0.0138408
SPEG	intron_variant	4	289	0.0138408
SPHK2	3_prime_UTR_variant	4	289	0.0138408
SPN	3_prime_UTR_variant	4	289	0.0138408
SRCIN1	3_prime_UTR_variant	4	289	0.0138408
SSTR1	3_prime_UTR_variant	4	289	0.0138408
SSX8	non_coding_transcript_exon_variant;non_coding_transcript_variant	4	289	0.0138408
ST3GAL5	3_prime_UTR_variant	4	289	0.0138408
ST5	3_prime_UTR_variant	4	289	0.0138408
ST6GAL1	3_prime_UTR_variant	4	289	0.0138408
STAG3L3	non_coding_transcript_exon_variant;non_coding_transcript_variant	4	289	0.0138408
STAU1	3_prime_UTR_variant	4	289	0.0138408
STX1A	intron_variant	4	289	0.0138408
SUGT1P3	non_coding_transcript_exon_variant;non_coding_transcript_variant	4	289	0.0138408
SULT1A1	intron_variant	4	289	0.0138408
SUPT16H	5_prime_UTR_variant	4	289	0.0138408
SWT1	3_prime_UTR_variant	4	289	0.0138408
SYNE2	intron_variant	4	289	0.0138408
SYT4	3_prime_UTR_variant	4	289	0.0138408
SYT9	3_prime_UTR_variant	4	289	0.0138408
TARDBP	3_prime_UTR_variant	4	289	0.0138408
TATDN2	3_prime_UTR_variant	4	289	0.0138408
TBC1D20	3_prime_UTR_variant	4	289	0.0138408
TBC1D3P2	non_coding_transcript_exon_variant;non_coding_transcript_variant	4	289	0.0138408
TBC1D3P5	non_coding_transcript_exon_variant;non_coding_transcript_variant	4	289	0.0138408
TBC1D8B	3_prime_UTR_variant	4	289	0.0138408
TBX5	3_prime_UTR_variant	4	289	0.0138408
TCP1	5_prime_UTR_variant	4	289	0.0138408
TCP10L	3_prime_UTR_variant	4	289	0.0138408
TDG	3_prime_UTR_variant	4	289	0.0138408
TEAD1	3_prime_UTR_variant	4	289	0.0138408
TFAP2C	3_prime_UTR_variant	4	289	0.0138408
TGM2	intron_variant	4	289	0.0138408
THAP1	3_prime_UTR_variant	4	289	0.0138408
THPO	3_prime_UTR_variant	4	289	0.0138408
THSD4	3_prime_UTR_variant	4	289	0.0138408
TIE1	intron_variant	4	289	0.0138408
TLE3	intron_variant	4	289	0.0138408
TMED7	3_prime_UTR_variant	4	289	0.0138408
TMEM178B	3_prime_UTR_variant	4	289	0.0138408
TMEM263	3_prime_UTR_variant	4	289	0.0138408
TMPRSS11F	intron_variant	4	289	0.0138408
TNK2	intron_variant	4	289	0.0138408
TP53INP2	3_prime_UTR_variant	4	289	0.0138408
TRAM1L1	3_prime_UTR_variant	4	289	0.0138408
TRAM2	3_prime_UTR_variant	4	289	0.0138408
TRIM2	downstream_gene_variant	4	289	0.0138408
TRIM41	intron_variant	4	289	0.0138408
TRIM56	3_prime_UTR_variant	4	289	0.0138408
TRIM59	5_prime_UTR_variant	4	289	0.0138408
TRIM71	3_prime_UTR_variant	4	289	0.0138408
TSHZ3	3_prime_UTR_variant	4	289	0.0138408
TTBK1	3_prime_UTR_variant	4	289	0.0138408
TTYH2	3_prime_UTR_variant	4	289	0.0138408
TTYH3	3_prime_UTR_variant	4	289	0.0138408
TXNIP	3_prime_UTR_variant	4	289	0.0138408
U2SURP	3_prime_UTR_variant	4	289	0.0138408
U47924.6	non_coding_transcript_exon_variant;non_coding_transcript_variant	4	289	0.0138408
UBE2D3	downstream_gene_variant	4	289	0.0138408
UBE2Q2P1	non_coding_transcript_exon_variant;non_coding_transcript_variant	4	289	0.0138408
UBE2W	3_prime_UTR_variant	4	289	0.0138408
UBR4	intron_variant	4	289	0.0138408
UBR5	3_prime_UTR_variant	4	289	0.0138408
USP15	3_prime_UTR_variant	4	289	0.0138408
USP9X	3_prime_UTR_variant	4	289	0.0138408
VAX1	downstream_gene_variant	4	289	0.0138408
VPS9D1	intron_variant	4	289	0.0138408
VWA1	3_prime_UTR_variant	4	289	0.0138408
WBP11P1	non_coding_transcript_exon_variant;non_coding_transcript_variant	4	289	0.0138408
WDFY3	3_prime_UTR_variant	4	289	0.0138408
WDR82	3_prime_UTR_variant	4	289	0.0138408
WDR90	intron_variant	4	289	0.0138408
WIPF2	3_prime_UTR_variant	4	289	0.0138408
WNK1	intron_variant	4	289	0.0138408
WNT3A	3_prime_UTR_variant	4	289	0.0138408
WWC2	3_prime_UTR_variant	4	289	0.0138408
YY1AP1	intron_variant	4	289	0.0138408
ZBED4	3_prime_UTR_variant	4	289	0.0138408
ZBTB34	3_prime_UTR_variant	4	289	0.0138408
ZBTB38	downstream_gene_variant	4	289	0.0138408
ZBTB42	3_prime_UTR_variant	4	289	0.0138408
ZBTB46	3_prime_UTR_variant	4	289	0.0138408
ZC4H2	3_prime_UTR_variant	4	289	0.0138408
ZC4H2	intron_variant	4	289	0.0138408
ZDHHC5	3_prime_UTR_variant	4	289	0.0138408
ZDHHC8	3_prime_UTR_variant	4	289	0.0138408
ZHX1	5_prime_UTR_variant	4	289	0.0138408
ZIC5	3_prime_UTR_variant	4	289	0.0138408
ZMAT4	3_prime_UTR_variant	4	289	0.0138408
ZNF148	3_prime_UTR_variant	4	289	0.0138408
ZNF204P	non_coding_transcript_exon_variant;non_coding_transcript_variant	4	289	0.0138408
ZNF271P	non_coding_transcript_exon_variant;non_coding_transcript_variant	4	289	0.0138408
ZNF281	3_prime_UTR_variant	4	289	0.0138408
ZNF321P	downstream_gene_variant	4	289	0.0138408
ZNF362	3_prime_UTR_variant	4	289	0.0138408
ZNF385B	3_prime_UTR_variant	4	289	0.0138408
ZNF436	3_prime_UTR_variant	4	289	0.0138408
ZNF468	3_prime_UTR_variant	4	289	0.0138408
ZNF512	3_prime_UTR_variant	4	289	0.0138408
ZNF512B	downstream_gene_variant	4	289	0.0138408
ZNF609	3_prime_UTR_variant	4	289	0.0138408
ZNF638	intron_variant	4	289	0.0138408
ZNF664	3_prime_UTR_variant	4	289	0.0138408
ZNF704	3_prime_UTR_variant	4	289	0.0138408
ZNF720	intron_variant	4	289	0.0138408
ZNF804A	3_prime_UTR_variant	4	289	0.0138408
ZNF833P	non_coding_transcript_exon_variant;non_coding_transcript_variant	4	289	0.0138408
ZNF99	3_prime_UTR_variant	4	289	0.0138408
ZNFX1	3_prime_UTR_variant	4	289	0.0138408
ZSCAN2	3_prime_UTR_variant	4	289	0.0138408
ZXDB	5_prime_UTR_variant	4	289	0.0138408
AAGAB	5_prime_UTR_variant	3	289	0.0103806
AAK1	downstream_gene_variant	3	289	0.0103806
ABCA8	intron_variant	3	289	0.0103806
ABHD11	3_prime_UTR_variant	3	289	0.0103806
ABR	intron_variant	3	289	0.0103806
AC007040.8	intron_variant	3	289	0.0103806
AC008268.2	non_coding_transcript_exon_variant;non_coding_transcript_variant	3	289	0.0103806
AC024560.3	non_coding_transcript_exon_variant;non_coding_transcript_variant	3	289	0.0103806
AC024937.1	upstream_gene_variant	3	289	0.0103806
AC068831.10	non_coding_transcript_exon_variant;non_coding_transcript_variant	3	289	0.0103806
AC092017.1	downstream_gene_variant	3	289	0.0103806
AC092071.1	upstream_gene_variant	3	289	0.0103806
AC093838.4	non_coding_transcript_exon_variant;non_coding_transcript_variant	3	289	0.0103806
AC126544.1	upstream_gene_variant	3	289	0.0103806
AC215219.2	downstream_gene_variant	3	289	0.0103806
AC233702.1	upstream_gene_variant	3	289	0.0103806
AC243562.1	upstream_gene_variant	3	289	0.0103806
ACBD5	downstream_gene_variant	3	289	0.0103806
ACTRT1	5_prime_UTR_variant	3	289	0.0103806
ACTRT3	downstream_gene_variant	3	289	0.0103806
ACVR1B	3_prime_UTR_variant	3	289	0.0103806
ADAM33	3_prime_UTR_variant	3	289	0.0103806
ADAMTS3	3_prime_UTR_variant	3	289	0.0103806
ADAMTS5	3_prime_UTR_variant	3	289	0.0103806
ADAMTS6	3_prime_UTR_variant	3	289	0.0103806
ADCY10P1	non_coding_transcript_exon_variant;non_coding_transcript_variant	3	289	0.0103806
ADCY9	3_prime_UTR_variant	3	289	0.0103806
ADD2	5_prime_UTR_variant	3	289	0.0103806
ADGRL3	3_prime_UTR_variant	3	289	0.0103806
ADHFE1	intron_variant	3	289	0.0103806
ADIRF	5_prime_UTR_variant	3	289	0.0103806
ADO	3_prime_UTR_variant	3	289	0.0103806
AFAP1	3_prime_UTR_variant	3	289	0.0103806
AGAP7P	non_coding_transcript_exon_variant;non_coding_transcript_variant	3	289	0.0103806
AGFG1	3_prime_UTR_variant	3	289	0.0103806
AGO4	3_prime_UTR_variant	3	289	0.0103806
AGPAT5	3_prime_UTR_variant	3	289	0.0103806
AHCTF1	3_prime_UTR_variant	3	289	0.0103806
AJ271736.1	upstream_gene_variant	3	289	0.0103806
AJUBA	3_prime_UTR_variant	3	289	0.0103806
AKR1D1	3_prime_UTR_variant	3	289	0.0103806
AKT1	p.E17K	3	289	0.0103806
AL354833.1	upstream_gene_variant	3	289	0.0103806
ALDH1B1	3_prime_UTR_variant	3	289	0.0103806
ALG3	upstream_gene_variant	3	289	0.0103806
ALG9	downstream_gene_variant	3	289	0.0103806
ALOX12P2	non_coding_transcript_exon_variant;non_coding_transcript_variant	3	289	0.0103806
ALS2	3_prime_UTR_variant	3	289	0.0103806
AMER3	3_prime_UTR_variant	3	289	0.0103806
AMMECR1	3_prime_UTR_variant	3	289	0.0103806
AMOT	3_prime_UTR_variant	3	289	0.0103806
AMPH	3_prime_UTR_variant	3	289	0.0103806
AMZ2P1	non_coding_transcript_exon_variant;non_coding_transcript_variant	3	289	0.0103806
ANAPC1P1	non_coding_transcript_exon_variant;non_coding_transcript_variant	3	289	0.0103806
ANGPT2	3_prime_UTR_variant	3	289	0.0103806
ANKMY1	intron_variant	3	289	0.0103806
ANKRD10	3_prime_UTR_variant	3	289	0.0103806
ANKRD11	intron_variant	3	289	0.0103806
ANKRD12	3_prime_UTR_variant	3	289	0.0103806
ANKRD16	3_prime_UTR_variant	3	289	0.0103806
ANKRD18A	intron_variant	3	289	0.0103806
ANKRD19P	non_coding_transcript_exon_variant;non_coding_transcript_variant	3	289	0.0103806
ANKRD36BP2	non_coding_transcript_exon_variant;non_coding_transcript_variant	3	289	0.0103806
ANKS1B	intron_variant	3	289	0.0103806
ANTXR2	3_prime_UTR_variant	3	289	0.0103806
AOX2P	non_coding_transcript_exon_variant;non_coding_transcript_variant	3	289	0.0103806
AP000345.1	non_coding_transcript_exon_variant;non_coding_transcript_variant	3	289	0.0103806
AP2A1	3_prime_UTR_variant	3	289	0.0103806
AP3B1	p.S31L	3	289	0.0103806
AP3M1	3_prime_UTR_variant	3	289	0.0103806
AP4E1	intron_variant	3	289	0.0103806
AP5M1	3_prime_UTR_variant	3	289	0.0103806
APBB1	intron_variant	3	289	0.0103806
APOD	p.S115L	3	289	0.0103806
AQP10	intron_variant	3	289	0.0103806
AQP4	3_prime_UTR_variant	3	289	0.0103806
ARC	3_prime_UTR_variant	3	289	0.0103806
ARF6	3_prime_UTR_variant	3	289	0.0103806
ARFGAP2	3_prime_UTR_variant	3	289	0.0103806
ARFGEF1	intron_variant	3	289	0.0103806
ARHGAP12	3_prime_UTR_variant	3	289	0.0103806
ARHGAP26	3_prime_UTR_variant	3	289	0.0103806
ARHGAP32	intron_variant	3	289	0.0103806
ARHGAP33	intron_variant	3	289	0.0103806
ARHGAP36	3_prime_UTR_variant	3	289	0.0103806
ARHGAP6	3_prime_UTR_variant	3	289	0.0103806
ARHGDIA	3_prime_UTR_variant	3	289	0.0103806
ARHGEF2	3_prime_UTR_variant	3	289	0.0103806
ARHGEF4	3_prime_UTR_variant	3	289	0.0103806
ARID2	3_prime_UTR_variant	3	289	0.0103806
ARID2	upstream_gene_variant	3	289	0.0103806
ARIH2	3_prime_UTR_variant	3	289	0.0103806
ARMCX3	3_prime_UTR_variant	3	289	0.0103806
ARNT	3_prime_UTR_variant	3	289	0.0103806
ARNT2	3_prime_UTR_variant	3	289	0.0103806
ARPC5	3_prime_UTR_variant	3	289	0.0103806
ART5	downstream_gene_variant	3	289	0.0103806
ASH1L	3_prime_UTR_variant	3	289	0.0103806
ASPRV1	5_prime_UTR_variant	3	289	0.0103806
ATP10A	3_prime_UTR_variant	3	289	0.0103806
ATP7A	intron_variant	3	289	0.0103806
ATP8B3	intron_variant	3	289	0.0103806
ATXN10	5_prime_UTR_variant	3	289	0.0103806
ATXN2	intron_variant	3	289	0.0103806
AXIN1	3_prime_UTR_variant	3	289	0.0103806
AZGP1P1	non_coding_transcript_exon_variant;non_coding_transcript_variant	3	289	0.0103806
AZIN2	intron_variant	3	289	0.0103806
B3GALT5	intron_variant	3	289	0.0103806
B3GALT6	3_prime_UTR_variant	3	289	0.0103806
B3GAT2	3_prime_UTR_variant	3	289	0.0103806
B4GALT5	3_prime_UTR_variant	3	289	0.0103806
BANP	3_prime_UTR_variant	3	289	0.0103806
BAZ2A	3_prime_UTR_variant	3	289	0.0103806
BCKDHA	3_prime_UTR_variant	3	289	0.0103806
BCL6	downstream_gene_variant	3	289	0.0103806
BCL7A	downstream_gene_variant	3	289	0.0103806
BCOR	3_prime_UTR_variant	3	289	0.0103806
BDNF	intron_variant	3	289	0.0103806
BEST1	downstream_gene_variant	3	289	0.0103806
BFAR	3_prime_UTR_variant	3	289	0.0103806
BLOC1S3	3_prime_UTR_variant	3	289	0.0103806
BMI1	3_prime_UTR_variant	3	289	0.0103806
BNC1	3_prime_UTR_variant	3	289	0.0103806
BNIP3L	upstream_gene_variant	3	289	0.0103806
BOC	intron_variant	3	289	0.0103806
BPIFA4P	non_coding_transcript_exon_variant;non_coding_transcript_variant	3	289	0.0103806
BRD3	3_prime_UTR_variant	3	289	0.0103806
BRE	intron_variant	3	289	0.0103806
BRINP2	3_prime_UTR_variant	3	289	0.0103806
BRK1	3_prime_UTR_variant	3	289	0.0103806
BSN	3_prime_UTR_variant	3	289	0.0103806
BTBD11	intron_variant	3	289	0.0103806
BTF3L4	3_prime_UTR_variant	3	289	0.0103806
BVES	3_prime_UTR_variant	3	289	0.0103806
C15orf62	3_prime_UTR_variant	3	289	0.0103806
C16orf95	3_prime_UTR_variant	3	289	0.0103806
C17orf62	3_prime_UTR_variant	3	289	0.0103806
C17orf64	downstream_gene_variant	3	289	0.0103806
C1orf116	3_prime_UTR_variant	3	289	0.0103806
C1orf131	intron_variant	3	289	0.0103806
C20orf166-AS1	non_coding_transcript_exon_variant;non_coding_transcript_variant	3	289	0.0103806
C21orf2	intron_variant	3	289	0.0103806
C22orf15	intron_variant	3	289	0.0103806
C2CD4A	3_prime_UTR_variant	3	289	0.0103806
C3orf36	5_prime_UTR_variant	3	289	0.0103806
C3P1	non_coding_transcript_exon_variant;non_coding_transcript_variant	3	289	0.0103806
C4orf46	3_prime_UTR_variant	3	289	0.0103806
C6orf120	3_prime_UTR_variant	3	289	0.0103806
C6orf183	non_coding_transcript_exon_variant;non_coding_transcript_variant	3	289	0.0103806
C6orf201	intron_variant	3	289	0.0103806
C7orf71	non_coding_transcript_exon_variant;non_coding_transcript_variant	3	289	0.0103806
C8orf86	3_prime_UTR_variant	3	289	0.0103806
C9orf106	non_coding_transcript_exon_variant;non_coding_transcript_variant	3	289	0.0103806
C9orf72	3_prime_UTR_variant	3	289	0.0103806
CA6	intron_variant	3	289	0.0103806
CA7	3_prime_UTR_variant	3	289	0.0103806
CABP7	3_prime_UTR_variant	3	289	0.0103806
CACNA1B	intron_variant	3	289	0.0103806
CACNA1E	downstream_gene_variant	3	289	0.0103806
CACNB4	3_prime_UTR_variant	3	289	0.0103806
CACNG2	3_prime_UTR_variant	3	289	0.0103806
CACUL1	3_prime_UTR_variant	3	289	0.0103806
CACYBP	5_prime_UTR_variant	3	289	0.0103806
CADM1	3_prime_UTR_variant	3	289	0.0103806
CALML6	p.E141del	3	289	0.0103806
CAMKK2	3_prime_UTR_variant	3	289	0.0103806
CAMSAP3	intron_variant	3	289	0.0103806
CAPZA1	3_prime_UTR_variant	3	289	0.0103806
CAPZA1	5_prime_UTR_variant	3	289	0.0103806
CARD14	intron_variant	3	289	0.0103806
CASKIN1	3_prime_UTR_variant	3	289	0.0103806
CASZ1	intron_variant	3	289	0.0103806
CAV1	intron_variant	3	289	0.0103806
CBX2	intron_variant	3	289	0.0103806
CBX5	3_prime_UTR_variant	3	289	0.0103806
CBX6	3_prime_UTR_variant	3	289	0.0103806
CCDC126	3_prime_UTR_variant	3	289	0.0103806
CCDC13	intron_variant	3	289	0.0103806
CCDC40	intron_variant	3	289	0.0103806
CCDC74A	intron_variant	3	289	0.0103806
CCDC88A	3_prime_UTR_variant	3	289	0.0103806
CCDC88A	intron_variant	3	289	0.0103806
CCHCR1	intron_variant	3	289	0.0103806
CCNA1	upstream_gene_variant	3	289	0.0103806
CCNJL	3_prime_UTR_variant	3	289	0.0103806
CCNL2	intron_variant	3	289	0.0103806
CCP110	intron_variant	3	289	0.0103806
CD164	3_prime_UTR_variant	3	289	0.0103806
CD28	3_prime_UTR_variant	3	289	0.0103806
CD300LD	upstream_gene_variant	3	289	0.0103806
CD99	intron_variant	3	289	0.0103806
CD99L2	intron_variant	3	289	0.0103806
CDC42BPA	intron_variant	3	289	0.0103806
CDH11	3_prime_UTR_variant	3	289	0.0103806
CDHR5	3_prime_UTR_variant	3	289	0.0103806
CDK14	3_prime_UTR_variant	3	289	0.0103806
CDKL1	intron_variant	3	289	0.0103806
CDV3	intron_variant	3	289	0.0103806
CEMIP	3_prime_UTR_variant	3	289	0.0103806
CEP104	3_prime_UTR_variant	3	289	0.0103806
CEP192	intron_variant	3	289	0.0103806
CEP250	downstream_gene_variant	3	289	0.0103806
CEP295	downstream_gene_variant	3	289	0.0103806
CEP350	3_prime_UTR_variant	3	289	0.0103806
CES1P1	non_coding_transcript_exon_variant;non_coding_transcript_variant	3	289	0.0103806
CFLAR	intron_variant	3	289	0.0103806
CGB7	5_prime_UTR_variant	3	289	0.0103806
CH17-13I23.3	non_coding_transcript_exon_variant;non_coding_transcript_variant	3	289	0.0103806
CHD2	3_prime_UTR_variant	3	289	0.0103806
CHL1	intron_variant	3	289	0.0103806
CHN2	3_prime_UTR_variant	3	289	0.0103806
CHTF8	downstream_gene_variant	3	289	0.0103806
CLASP2	3_prime_UTR_variant	3	289	0.0103806
CLCN4	3_prime_UTR_variant	3	289	0.0103806
CLDN11	3_prime_UTR_variant	3	289	0.0103806
CLEC4M	intron_variant	3	289	0.0103806
CLIP4	3_prime_UTR_variant	3	289	0.0103806
CLRN1	intron_variant	3	289	0.0103806
CLTC	3_prime_UTR_variant	3	289	0.0103806
CLUH	3_prime_UTR_variant	3	289	0.0103806
CNOT3	intron_variant	3	289	0.0103806
CNOT4	3_prime_UTR_variant	3	289	0.0103806
CNOT7	intron_variant	3	289	0.0103806
CNR1	3_prime_UTR_variant	3	289	0.0103806
CNTN1	3_prime_UTR_variant	3	289	0.0103806
COBLL1	intron_variant	3	289	0.0103806
COL11A1	3_prime_UTR_variant	3	289	0.0103806
COL1A1	downstream_gene_variant	3	289	0.0103806
COL4A6	intron_variant	3	289	0.0103806
COL6A4P1	non_coding_transcript_exon_variant;non_coding_transcript_variant	3	289	0.0103806
COL7A1	splice_region_variant	3	289	0.0103806
COL9A1	intron_variant	3	289	0.0103806
COMMD7	3_prime_UTR_variant	3	289	0.0103806
COPS7B	3_prime_UTR_variant	3	289	0.0103806
CORO1A	intron_variant	3	289	0.0103806
CPEB3	3_prime_UTR_variant	3	289	0.0103806
CPTP	3_prime_UTR_variant	3	289	0.0103806
CRB1	intron_variant	3	289	0.0103806
CREB3L2	3_prime_UTR_variant	3	289	0.0103806
CREM	intron_variant	3	289	0.0103806
CRHR1	3_prime_UTR_variant	3	289	0.0103806
CRK	3_prime_UTR_variant	3	289	0.0103806
CRYM-AS1	non_coding_transcript_exon_variant;non_coding_transcript_variant	3	289	0.0103806
CSH1	intron_variant	3	289	0.0103806
CSNK1G2	intron_variant	3	289	0.0103806
CSNK2B-LY6G5B--991	intron_variant	3	289	0.0103806
CTB-180A7.8	intron_variant	3	289	0.0103806
CTBP1	upstream_gene_variant	3	289	0.0103806
CTBP2	intron_variant	3	289	0.0103806
CTD-3105H18.14	3_prime_UTR_variant;NMD_transcript_variant	3	289	0.0103806
CTDSP1	3_prime_UTR_variant	3	289	0.0103806
CTDSPL2	5_prime_UTR_variant	3	289	0.0103806
CTGF	3_prime_UTR_variant	3	289	0.0103806
CTGLF12P	non_coding_transcript_exon_variant;non_coding_transcript_variant	3	289	0.0103806
CTNND2	3_prime_UTR_variant	3	289	0.0103806
CUBN	3_prime_UTR_variant	3	289	0.0103806
CUL5	3_prime_UTR_variant	3	289	0.0103806
CYHR1	intron_variant	3	289	0.0103806
CYP11B1	intron_variant	3	289	0.0103806
CYP26B1	3_prime_UTR_variant	3	289	0.0103806
CYP2C9	intron_variant	3	289	0.0103806
CYP4F3	intron_variant	3	289	0.0103806
DAAM2	intron_variant	3	289	0.0103806
DAB2IP	3_prime_UTR_variant	3	289	0.0103806
DCBLD2	3_prime_UTR_variant	3	289	0.0103806
DCP2	3_prime_UTR_variant	3	289	0.0103806
DDX12P	non_coding_transcript_exon_variant;non_coding_transcript_variant	3	289	0.0103806
DDX39A	intron_variant	3	289	0.0103806
DDX54	3_prime_UTR_variant	3	289	0.0103806
DENND1A	intron_variant	3	289	0.0103806
DENND6A	3_prime_UTR_variant	3	289	0.0103806
DGCR5	non_coding_transcript_exon_variant;non_coding_transcript_variant	3	289	0.0103806
DGKD	intron_variant	3	289	0.0103806
DGKH	3_prime_UTR_variant	3	289	0.0103806
DHX57	3_prime_UTR_variant	3	289	0.0103806
DIAPH2	intron_variant	3	289	0.0103806
DIP2C	intron_variant	3	289	0.0103806
DIXDC1	3_prime_UTR_variant	3	289	0.0103806
DLG2	intron_variant	3	289	0.0103806
DLGAP2	5_prime_UTR_variant	3	289	0.0103806
DLGAP4	3_prime_UTR_variant	3	289	0.0103806
DLGAP4	intron_variant	3	289	0.0103806
DMWD	3_prime_UTR_variant	3	289	0.0103806
DNAJB14	3_prime_UTR_variant	3	289	0.0103806
DNAJC27	3_prime_UTR_variant	3	289	0.0103806
DNM1P34	non_coding_transcript_exon_variant;non_coding_transcript_variant	3	289	0.0103806
DPF3	intron_variant	3	289	0.0103806
DPP4	3_prime_UTR_variant	3	289	0.0103806
DPPA3P2	non_coding_transcript_exon_variant;non_coding_transcript_variant	3	289	0.0103806
DPY19L2P2	non_coding_transcript_exon_variant;non_coding_transcript_variant	3	289	0.0103806
DPY19L2P3	non_coding_transcript_exon_variant;non_coding_transcript_variant	3	289	0.0103806
DPY19L3	3_prime_UTR_variant	3	289	0.0103806
DPYD	intron_variant	3	289	0.0103806
DTNA	intron_variant	3	289	0.0103806
DTX2P1-UPK3BP1-PMS2P11	non_coding_transcript_exon_variant;non_coding_transcript_variant	3	289	0.0103806
DUSP14	3_prime_UTR_variant	3	289	0.0103806
DUSP6	3_prime_UTR_variant	3	289	0.0103806
DYNC1LI1	3_prime_UTR_variant	3	289	0.0103806
DYNC1LI2	3_prime_UTR_variant	3	289	0.0103806
E2F7	3_prime_UTR_variant	3	289	0.0103806
EAF1	3_prime_UTR_variant	3	289	0.0103806
ECM1	intron_variant	3	289	0.0103806
EEF1DP3	non_coding_transcript_exon_variant;non_coding_transcript_variant	3	289	0.0103806
EGFR	intron_variant	3	289	0.0103806
EGLN1	3_prime_UTR_variant	3	289	0.0103806
EGLN2	3_prime_UTR_variant	3	289	0.0103806
EGLN2	downstream_gene_variant	3	289	0.0103806
EGR3	3_prime_UTR_variant	3	289	0.0103806
EHBP1	3_prime_UTR_variant	3	289	0.0103806
EHD3	3_prime_UTR_variant	3	289	0.0103806
EHMT2	intron_variant	3	289	0.0103806
EIF1B	5_prime_UTR_variant	3	289	0.0103806
EIF2AK1	3_prime_UTR_variant	3	289	0.0103806
EIF3L	intron_variant	3	289	0.0103806
EIF4G1	3_prime_UTR_variant	3	289	0.0103806
EIF4G1	intron_variant	3	289	0.0103806
EIF4G2	3_prime_UTR_variant	3	289	0.0103806
ELAC2	intron_variant	3	289	0.0103806
ELFN1	3_prime_UTR_variant	3	289	0.0103806
ELMO2	3_prime_UTR_variant	3	289	0.0103806
ELMOD1	intron_variant	3	289	0.0103806
EMC10	3_prime_UTR_variant	3	289	0.0103806
EMP2	3_prime_UTR_variant	3	289	0.0103806
EMX2	3_prime_UTR_variant	3	289	0.0103806
EN1	3_prime_UTR_variant	3	289	0.0103806
ENC1	3_prime_UTR_variant	3	289	0.0103806
ENDOV	3_prime_UTR_variant	3	289	0.0103806
ENOX2	3_prime_UTR_variant	3	289	0.0103806
EPAS1	3_prime_UTR_variant	3	289	0.0103806
EPB41L3	3_prime_UTR_variant	3	289	0.0103806
EPB41L4B	3_prime_UTR_variant	3	289	0.0103806
EPS8	3_prime_UTR_variant	3	289	0.0103806
EPT1	3_prime_UTR_variant	3	289	0.0103806
ERCC2	intron_variant	3	289	0.0103806
ERCC8	intron_variant	3	289	0.0103806
ERG	downstream_gene_variant	3	289	0.0103806
ERGIC3	intron_variant	3	289	0.0103806
ERLIN2	intron_variant	3	289	0.0103806
ESR1	3_prime_UTR_variant	3	289	0.0103806
ETHE1	intron_variant	3	289	0.0103806
ETNK1	3_prime_UTR_variant	3	289	0.0103806
ETV5	3_prime_UTR_variant	3	289	0.0103806
ETV6	3_prime_UTR_variant	3	289	0.0103806
EVX1	5_prime_UTR_variant	3	289	0.0103806
EXD3	intron_variant	3	289	0.0103806
EXOC6B	intron_variant	3	289	0.0103806
EYS	intron_variant	3	289	0.0103806
F12	3_prime_UTR_variant	3	289	0.0103806
F3	3_prime_UTR_variant	3	289	0.0103806
FAM117B	3_prime_UTR_variant	3	289	0.0103806
FAM122A	3_prime_UTR_variant	3	289	0.0103806
FAM122C	5_prime_UTR_variant	3	289	0.0103806
FAM129A	3_prime_UTR_variant	3	289	0.0103806
FAM131A	upstream_gene_variant	3	289	0.0103806
FAM134B	3_prime_UTR_variant	3	289	0.0103806
FAM135B	3_prime_UTR_variant	3	289	0.0103806
FAM168B	downstream_gene_variant	3	289	0.0103806
FAM193A	3_prime_UTR_variant	3	289	0.0103806
FAM19A4	3_prime_UTR_variant	3	289	0.0103806
FAM205BP	non_coding_transcript_exon_variant;non_coding_transcript_variant	3	289	0.0103806
FAM47E-STBD1	3_prime_UTR_variant	3	289	0.0103806
FAM60A	intron_variant	3	289	0.0103806
FAM63B	3_prime_UTR_variant	3	289	0.0103806
FAM71F1	3_prime_UTR_variant	3	289	0.0103806
FAM78A	3_prime_UTR_variant	3	289	0.0103806
FAM83G	p.Q88*	3	289	0.0103806
FAM84B	3_prime_UTR_variant	3	289	0.0103806
FAM86B3P	upstream_gene_variant	3	289	0.0103806
FAM86JP	non_coding_transcript_exon_variant;non_coding_transcript_variant	3	289	0.0103806
FAM98A	3_prime_UTR_variant	3	289	0.0103806
FAP	intron_variant	3	289	0.0103806
FARP1	3_prime_UTR_variant	3	289	0.0103806
FAS	p.E261K	3	289	0.0103806
FAT2	3_prime_UTR_variant	3	289	0.0103806
FATE1	3_prime_UTR_variant	3	289	0.0103806
FBLN7	5_prime_UTR_variant	3	289	0.0103806
FBN1	3_prime_UTR_variant	3	289	0.0103806
FBRS	3_prime_UTR_variant	3	289	0.0103806
FBXL16	3_prime_UTR_variant	3	289	0.0103806
FBXO28	3_prime_UTR_variant	3	289	0.0103806
FBXO30	3_prime_UTR_variant	3	289	0.0103806
FBXW11	3_prime_UTR_variant	3	289	0.0103806
FBXW7	p.R465C	3	289	0.0103806
FBXW9	3_prime_UTR_variant	3	289	0.0103806
FCRL3	intron_variant	3	289	0.0103806
FEZ1	intron_variant	3	289	0.0103806
FGF2	3_prime_UTR_variant	3	289	0.0103806
FGFR1	3_prime_UTR_variant	3	289	0.0103806
FGFR2	3_prime_UTR_variant	3	289	0.0103806
FHL3	3_prime_UTR_variant	3	289	0.0103806
FIBIN	downstream_gene_variant	3	289	0.0103806
FILIP1L	intron_variant	3	289	0.0103806
FLJ35934	non_coding_transcript_exon_variant;non_coding_transcript_variant	3	289	0.0103806
FLRT1	3_prime_UTR_variant	3	289	0.0103806
FLT4	3_prime_UTR_variant	3	289	0.0103806
FMNL1	intron_variant	3	289	0.0103806
FNBP1L	3_prime_UTR_variant	3	289	0.0103806
FOXD3	3_prime_UTR_variant	3	289	0.0103806
FOXD4	3_prime_UTR_variant	3	289	0.0103806
FOXI2	upstream_gene_variant	3	289	0.0103806
FOXJ2	3_prime_UTR_variant	3	289	0.0103806
FOXN3	downstream_gene_variant	3	289	0.0103806
FOXP4	3_prime_UTR_variant	3	289	0.0103806
FRAT1	3_prime_UTR_variant	3	289	0.0103806
FRG2DP	non_coding_transcript_exon_variant;non_coding_transcript_variant	3	289	0.0103806
FRK	intron_variant	3	289	0.0103806
FUT4	3_prime_UTR_variant	3	289	0.0103806
FUT8	intron_variant	3	289	0.0103806
FXYD3	downstream_gene_variant	3	289	0.0103806
FZD4	3_prime_UTR_variant	3	289	0.0103806
FZD8	3_prime_UTR_variant	3	289	0.0103806
GABBR2	3_prime_UTR_variant	3	289	0.0103806
GABPA	3_prime_UTR_variant	3	289	0.0103806
GADD45GIP1	3_prime_UTR_variant	3	289	0.0103806
GALNT7	3_prime_UTR_variant	3	289	0.0103806
GALT	intron_variant	3	289	0.0103806
GAPDHS	intron_variant	3	289	0.0103806
GAPVD1	3_prime_UTR_variant	3	289	0.0103806
GAS7	downstream_gene_variant	3	289	0.0103806
GATA2	3_prime_UTR_variant	3	289	0.0103806
GATAD2B	3_prime_UTR_variant	3	289	0.0103806
GCG	downstream_gene_variant	3	289	0.0103806
GCNT1	3_prime_UTR_variant	3	289	0.0103806
GDF6	3_prime_UTR_variant	3	289	0.0103806
GEMIN7	3_prime_UTR_variant	3	289	0.0103806
GGA3	3_prime_UTR_variant	3	289	0.0103806
GGT7	3_prime_UTR_variant	3	289	0.0103806
GJA1	3_prime_UTR_variant	3	289	0.0103806
GLB1L3	3_prime_UTR_variant	3	289	0.0103806
GLCCI1	3_prime_UTR_variant	3	289	0.0103806
GLI2	3_prime_UTR_variant	3	289	0.0103806
GLI3	3_prime_UTR_variant	3	289	0.0103806
GLIS3	3_prime_UTR_variant	3	289	0.0103806
GLUD2	3_prime_UTR_variant	3	289	0.0103806
GLUL	5_prime_UTR_variant	3	289	0.0103806
GLUL	intron_variant	3	289	0.0103806
GLYR1	3_prime_UTR_variant	3	289	0.0103806
GMCL1P1	non_coding_transcript_exon_variant;non_coding_transcript_variant	3	289	0.0103806
GNAI1	3_prime_UTR_variant	3	289	0.0103806
GNAI2	3_prime_UTR_variant	3	289	0.0103806
GNB1	3_prime_UTR_variant	3	289	0.0103806
GNB1L	3_prime_UTR_variant	3	289	0.0103806
GNG7	intron_variant	3	289	0.0103806
GOLGA2P5	upstream_gene_variant	3	289	0.0103806
GOLGA4	3_prime_UTR_variant	3	289	0.0103806
GOLGA4	5_prime_UTR_variant	3	289	0.0103806
GOLGA6L10	downstream_gene_variant	3	289	0.0103806
GON4L	downstream_gene_variant	3	289	0.0103806
GPC4	3_prime_UTR_variant	3	289	0.0103806
GPC6	3_prime_UTR_variant	3	289	0.0103806
GPHN	5_prime_UTR_variant	3	289	0.0103806
GPM6B	downstream_gene_variant	3	289	0.0103806
GPR135	3_prime_UTR_variant	3	289	0.0103806
GPR160	3_prime_UTR_variant	3	289	0.0103806
GPR3	3_prime_UTR_variant	3	289	0.0103806
GPR35	3_prime_UTR_variant	3	289	0.0103806
GPR37	3_prime_UTR_variant	3	289	0.0103806
GPR89B	downstream_gene_variant	3	289	0.0103806
GPRASP1	3_prime_UTR_variant	3	289	0.0103806
GPRC5A	3_prime_UTR_variant	3	289	0.0103806
GPRC5B	3_prime_UTR_variant	3	289	0.0103806
GPSM2	3_prime_UTR_variant	3	289	0.0103806
GREM2	3_prime_UTR_variant	3	289	0.0103806
GRHL2	3_prime_UTR_variant	3	289	0.0103806
GRIA3	3_prime_UTR_variant	3	289	0.0103806
GRIA3	upstream_gene_variant	3	289	0.0103806
GRIK2	3_prime_UTR_variant	3	289	0.0103806
GRIN2C	intron_variant	3	289	0.0103806
GRIN3A	3_prime_UTR_variant	3	289	0.0103806
GRM4	3_prime_UTR_variant	3	289	0.0103806
GRM7	3_prime_UTR_variant	3	289	0.0103806
GRM7	intron_variant	3	289	0.0103806
GSE1	3_prime_UTR_variant	3	289	0.0103806
GSN	intron_variant	3	289	0.0103806
GSPT2	5_prime_UTR_variant	3	289	0.0103806
GUK1	intron_variant	3	289	0.0103806
GUSBP2	non_coding_transcript_exon_variant;non_coding_transcript_variant	3	289	0.0103806
HACD3	3_prime_UTR_variant	3	289	0.0103806
HAS3	3_prime_UTR_variant	3	289	0.0103806
HCAR3	3_prime_UTR_variant	3	289	0.0103806
HEBP1	upstream_gene_variant	3	289	0.0103806
HELZ	3_prime_UTR_variant	3	289	0.0103806
HEPACAM	3_prime_UTR_variant	3	289	0.0103806
HERC2P3	intron_variant	3	289	0.0103806
HIST1H1B	p.P198P	3	289	0.0103806
HIST1H1B	upstream_gene_variant	3	289	0.0103806
HIST2H2BE	3_prime_UTR_variant	3	289	0.0103806
HLA-DPA3	downstream_gene_variant	3	289	0.0103806
HLCS	3_prime_UTR_variant	3	289	0.0103806
HMGA2	intron_variant	3	289	0.0103806
HMGB1P5	non_coding_transcript_exon_variant;non_coding_transcript_variant	3	289	0.0103806
HMGCR	3_prime_UTR_variant	3	289	0.0103806
HMGN3	intron_variant	3	289	0.0103806
HNRNPA2B1	3_prime_UTR_variant	3	289	0.0103806
HNRNPC	downstream_gene_variant	3	289	0.0103806
HNRNPF	3_prime_UTR_variant	3	289	0.0103806
HNRNPH2	3_prime_UTR_variant	3	289	0.0103806
HNRNPL	intron_variant	3	289	0.0103806
HNRNPUL1	3_prime_UTR_variant	3	289	0.0103806
HOXA1	3_prime_UTR_variant	3	289	0.0103806
HOXA5	3_prime_UTR_variant	3	289	0.0103806
HOXC4	downstream_gene_variant	3	289	0.0103806
HOXD13	3_prime_UTR_variant	3	289	0.0103806
HOXD3	3_prime_UTR_variant	3	289	0.0103806
HPGD	3_prime_UTR_variant	3	289	0.0103806
HPN	intron_variant	3	289	0.0103806
HSD17B1	intron_variant	3	289	0.0103806
HSPA12A	3_prime_UTR_variant	3	289	0.0103806
HSPA14	intron_variant	3	289	0.0103806
HSPA1L	3_prime_UTR_variant	3	289	0.0103806
HTR2C	5_prime_UTR_variant	3	289	0.0103806
HUWE1	3_prime_UTR_variant	3	289	0.0103806
IDH3G	5_prime_UTR_variant	3	289	0.0103806
IGDCC3	3_prime_UTR_variant	3	289	0.0103806
IGKV1D-27	non_coding_transcript_exon_variant;non_coding_transcript_variant	3	289	0.0103806
IGSF11	3_prime_UTR_variant	3	289	0.0103806
IL11	3_prime_UTR_variant	3	289	0.0103806
IL17RD	3_prime_UTR_variant	3	289	0.0103806
IL20RB	intron_variant	3	289	0.0103806
ILF3	intron_variant	3	289	0.0103806
ING3	intron_variant	3	289	0.0103806
INHBA	3_prime_UTR_variant	3	289	0.0103806
INPP5A	3_prime_UTR_variant	3	289	0.0103806
INSIG1	3_prime_UTR_variant	3	289	0.0103806
INTS1	intron_variant	3	289	0.0103806
INTS3	intron_variant	3	289	0.0103806
IPO9	3_prime_UTR_variant	3	289	0.0103806
IRS2	3_prime_UTR_variant	3	289	0.0103806
IST1	3_prime_UTR_variant	3	289	0.0103806
ISY1-RAB43	3_prime_UTR_variant	3	289	0.0103806
ITCH	downstream_gene_variant	3	289	0.0103806
ITGAV	3_prime_UTR_variant	3	289	0.0103806
ITGB1BP2	intron_variant	3	289	0.0103806
ITPK1	intron_variant	3	289	0.0103806
ITPKB	3_prime_UTR_variant	3	289	0.0103806
ITSN2	3_prime_UTR_variant	3	289	0.0103806
IVL	3_prime_UTR_variant	3	289	0.0103806
JAG2	3_prime_UTR_variant	3	289	0.0103806
KANSL1	3_prime_UTR_variant	3	289	0.0103806
KANSL1	intron_variant	3	289	0.0103806
KAT6B	3_prime_UTR_variant	3	289	0.0103806
KAT7	3_prime_UTR_variant	3	289	0.0103806
KAZN	intron_variant	3	289	0.0103806
KCNAB1	3_prime_UTR_variant	3	289	0.0103806
KCNJ16	3_prime_UTR_variant	3	289	0.0103806
KCNMA1	intron_variant	3	289	0.0103806
KCTD1	intron_variant	3	289	0.0103806
KCTD12	3_prime_UTR_variant	3	289	0.0103806
KCTD16	3_prime_UTR_variant	3	289	0.0103806
KCTD5	3_prime_UTR_variant	3	289	0.0103806
KDM4C	3_prime_UTR_variant	3	289	0.0103806
KHDRBS2	3_prime_UTR_variant	3	289	0.0103806
KIAA0040	5_prime_UTR_variant	3	289	0.0103806
KIAA0232	3_prime_UTR_variant	3	289	0.0103806
KIAA0430	3_prime_UTR_variant	3	289	0.0103806
KIAA1683	intron_variant	3	289	0.0103806
KIAA2022	5_prime_UTR_variant	3	289	0.0103806
KIDINS220	intron_variant	3	289	0.0103806
KIF1A	intron_variant	3	289	0.0103806
KIF26B	3_prime_UTR_variant	3	289	0.0103806
KIRREL	3_prime_UTR_variant	3	289	0.0103806
KLF13	3_prime_UTR_variant	3	289	0.0103806
KLF5	3_prime_UTR_variant	3	289	0.0103806
KLHDC4	downstream_gene_variant	3	289	0.0103806
KLHDC7A	3_prime_UTR_variant	3	289	0.0103806
KLHDC7B	3_prime_UTR_variant	3	289	0.0103806
KMT2A	3_prime_UTR_variant	3	289	0.0103806
KMT2E	upstream_gene_variant	3	289	0.0103806
KPNA4	3_prime_UTR_variant	3	289	0.0103806
KPNA4	upstream_gene_variant	3	289	0.0103806
KRT16P2	non_coding_transcript_exon_variant;non_coding_transcript_variant	3	289	0.0103806
KRT7	downstream_gene_variant	3	289	0.0103806
LAMA3	intron_variant	3	289	0.0103806
LASP1	3_prime_UTR_variant	3	289	0.0103806
LBHD1	5_prime_UTR_variant	3	289	0.0103806
LHFPL4	3_prime_UTR_variant	3	289	0.0103806
LHX9	3_prime_UTR_variant	3	289	0.0103806
LIAS	downstream_gene_variant	3	289	0.0103806
LILRB3	intron_variant	3	289	0.0103806
LIM2	3_prime_UTR_variant	3	289	0.0103806
LIMD1	3_prime_UTR_variant	3	289	0.0103806
LIMK2	intron_variant	3	289	0.0103806
LIN28B	3_prime_UTR_variant	3	289	0.0103806
LIN54	3_prime_UTR_variant	3	289	0.0103806
LINC00115	non_coding_transcript_exon_variant;non_coding_transcript_variant	3	289	0.0103806
LINC00346	non_coding_transcript_exon_variant;non_coding_transcript_variant	3	289	0.0103806
LINC00421	upstream_gene_variant	3	289	0.0103806
LINC00452	non_coding_transcript_exon_variant;non_coding_transcript_variant	3	289	0.0103806
LINC00461	non_coding_transcript_exon_variant;non_coding_transcript_variant	3	289	0.0103806
LINC00475	upstream_gene_variant	3	289	0.0103806
LINC00477	non_coding_transcript_exon_variant;non_coding_transcript_variant	3	289	0.0103806
LINC00588	non_coding_transcript_exon_variant;non_coding_transcript_variant	3	289	0.0103806
LINC00602	non_coding_transcript_exon_variant;non_coding_transcript_variant	3	289	0.0103806
LINC00657	non_coding_transcript_exon_variant;non_coding_transcript_variant	3	289	0.0103806
LINC00923	non_coding_transcript_exon_variant;non_coding_transcript_variant	3	289	0.0103806
LINC00969	intron_variant	3	289	0.0103806
LINC00997	non_coding_transcript_exon_variant;non_coding_transcript_variant	3	289	0.0103806
LINC01106	upstream_gene_variant	3	289	0.0103806
LINC01205	non_coding_transcript_exon_variant;non_coding_transcript_variant	3	289	0.0103806
LINC01235	non_coding_transcript_exon_variant;non_coding_transcript_variant	3	289	0.0103806
LINC01297	non_coding_transcript_exon_variant;non_coding_transcript_variant	3	289	0.0103806
LINC01531	non_coding_transcript_exon_variant;non_coding_transcript_variant	3	289	0.0103806
LINGO2	5_prime_UTR_variant	3	289	0.0103806
LIPT2	upstream_gene_variant	3	289	0.0103806
LL22NC03-75H12.2	non_coding_transcript_exon_variant;non_coding_transcript_variant	3	289	0.0103806
LLNLR-249E10.1	upstream_gene_variant	3	289	0.0103806
LMLN	3_prime_UTR_variant	3	289	0.0103806
LMNB2	3_prime_UTR_variant	3	289	0.0103806
LMO3	3_prime_UTR_variant	3	289	0.0103806
LMO4	downstream_gene_variant	3	289	0.0103806
LMX1A	3_prime_UTR_variant	3	289	0.0103806
LPAR1	3_prime_UTR_variant	3	289	0.0103806
LPL	3_prime_UTR_variant	3	289	0.0103806
LRBA	3_prime_UTR_variant	3	289	0.0103806
LRCH2	3_prime_UTR_variant	3	289	0.0103806
LRFN5	3_prime_UTR_variant	3	289	0.0103806
LRFN5	5_prime_UTR_variant	3	289	0.0103806
LRP12	3_prime_UTR_variant	3	289	0.0103806
LRP2	3_prime_UTR_variant	3	289	0.0103806
LRRC14	3_prime_UTR_variant	3	289	0.0103806
LRRC28	intron_variant	3	289	0.0103806
LRRC37BP1	non_coding_transcript_exon_variant;non_coding_transcript_variant	3	289	0.0103806
LRRC41	intron_variant	3	289	0.0103806
LRRC8A	3_prime_UTR_variant	3	289	0.0103806
LRRFIP1P1	non_coding_transcript_exon_variant;non_coding_transcript_variant	3	289	0.0103806
LRRFIP2	3_prime_UTR_variant	3	289	0.0103806
LRRN3	downstream_gene_variant	3	289	0.0103806
LRRTM1	3_prime_UTR_variant	3	289	0.0103806
LSMEM2	3_prime_UTR_variant	3	289	0.0103806
LUZP1	3_prime_UTR_variant	3	289	0.0103806
MAGEA12	downstream_gene_variant	3	289	0.0103806
MAGEB6	3_prime_UTR_variant	3	289	0.0103806
MAGEC1	5_prime_UTR_variant	3	289	0.0103806
MAGEC3	intron_variant	3	289	0.0103806
MAMDC2	intron_variant	3	289	0.0103806
MAP10	downstream_gene_variant	3	289	0.0103806
MAP1B	3_prime_UTR_variant	3	289	0.0103806
MAP2K7	3_prime_UTR_variant	3	289	0.0103806
MAP3K14	3_prime_UTR_variant	3	289	0.0103806
MAP3K2	downstream_gene_variant	3	289	0.0103806
MAP3K3	3_prime_UTR_variant	3	289	0.0103806
MAP4	intron_variant	3	289	0.0103806
MAP4K3	3_prime_UTR_variant	3	289	0.0103806
MAPK4	3_prime_UTR_variant	3	289	0.0103806
MAPK8IP1	3_prime_UTR_variant	3	289	0.0103806
MARCH3	3_prime_UTR_variant	3	289	0.0103806
MARCKS	3_prime_UTR_variant	3	289	0.0103806
MAST4	intron_variant	3	289	0.0103806
MAZ	3_prime_UTR_variant	3	289	0.0103806
MB21D2	3_prime_UTR_variant	3	289	0.0103806
MBD5	intron_variant	3	289	0.0103806
MBD6	3_prime_UTR_variant	3	289	0.0103806
MBNL1	3_prime_UTR_variant	3	289	0.0103806
MBNL2	3_prime_UTR_variant	3	289	0.0103806
MC4R	5_prime_UTR_variant	3	289	0.0103806
MCM7	5_prime_UTR_variant	3	289	0.0103806
MDM1	intron_variant	3	289	0.0103806
MED12	splice_region_variant	3	289	0.0103806
MED12L	3_prime_UTR_variant	3	289	0.0103806
MED14	3_prime_UTR_variant	3	289	0.0103806
MED26	3_prime_UTR_variant	3	289	0.0103806
MEF2C	3_prime_UTR_variant	3	289	0.0103806
MEIS3P2	non_coding_transcript_exon_variant;non_coding_transcript_variant	3	289	0.0103806
MEX3B	3_prime_UTR_variant	3	289	0.0103806
MFRP	downstream_gene_variant	3	289	0.0103806
MGA	3_prime_UTR_variant	3	289	0.0103806
MGAT4A	3_prime_UTR_variant	3	289	0.0103806
MIR124-3	non_coding_transcript_exon_variant;non_coding_transcript_variant	3	289	0.0103806
MIR205HG	non_coding_transcript_exon_variant;non_coding_transcript_variant	3	289	0.0103806
MIR6859-3	downstream_gene_variant	3	289	0.0103806
MKRN3	3_prime_UTR_variant	3	289	0.0103806
MLEC	3_prime_UTR_variant	3	289	0.0103806
MN1	3_prime_UTR_variant	3	289	0.0103806
MOB2	3_prime_UTR_variant	3	289	0.0103806
MPI	3_prime_UTR_variant	3	289	0.0103806
MPPED2	3_prime_UTR_variant	3	289	0.0103806
MRC2	3_prime_UTR_variant	3	289	0.0103806
MRPL1	5_prime_UTR_variant	3	289	0.0103806
MRPS14	3_prime_UTR_variant	3	289	0.0103806
MSL2	3_prime_UTR_variant	3	289	0.0103806
MSL3P1	non_coding_transcript_exon_variant;non_coding_transcript_variant	3	289	0.0103806
MT1M	downstream_gene_variant	3	289	0.0103806
MTDH	3_prime_UTR_variant	3	289	0.0103806
MTF1	3_prime_UTR_variant	3	289	0.0103806
MTHFD2P1	non_coding_transcript_exon_variant;non_coding_transcript_variant	3	289	0.0103806
MTMR3	3_prime_UTR_variant	3	289	0.0103806
MTMR4	3_prime_UTR_variant	3	289	0.0103806
MTSS1	3_prime_UTR_variant	3	289	0.0103806
MTURN	3_prime_UTR_variant	3	289	0.0103806
MTUS2	intron_variant	3	289	0.0103806
MXD1	3_prime_UTR_variant	3	289	0.0103806
MYB	3_prime_UTR_variant	3	289	0.0103806
MYCBP2	intron_variant	3	289	0.0103806
MYEF2	3_prime_UTR_variant	3	289	0.0103806
MYH14	3_prime_UTR_variant	3	289	0.0103806
MYO15B	intron_variant	3	289	0.0103806
MYO1E	3_prime_UTR_variant	3	289	0.0103806
MYO5BP2	non_coding_transcript_exon_variant;non_coding_transcript_variant	3	289	0.0103806
MYRF	3_prime_UTR_variant	3	289	0.0103806
MYRIP	3_prime_UTR_variant	3	289	0.0103806
NAB1	3_prime_UTR_variant	3	289	0.0103806
NACA	intron_variant	3	289	0.0103806
NADK	3_prime_UTR_variant	3	289	0.0103806
NAP1L3	5_prime_UTR_variant	3	289	0.0103806
NAPA	intron_variant	3	289	0.0103806
NARFL	intron_variant	3	289	0.0103806
NBEA	3_prime_UTR_variant	3	289	0.0103806
NBPF11	intron_variant	3	289	0.0103806
NBPF25P	non_coding_transcript_exon_variant;non_coding_transcript_variant	3	289	0.0103806
NBPF2P	non_coding_transcript_exon_variant;non_coding_transcript_variant	3	289	0.0103806
NBR2	non_coding_transcript_exon_variant;non_coding_transcript_variant	3	289	0.0103806
NCAM1	intron_variant	3	289	0.0103806
NCAN	3_prime_UTR_variant	3	289	0.0103806
NCAPG	3_prime_UTR_variant	3	289	0.0103806
NCDN	intron_variant	3	289	0.0103806
NCK2	3_prime_UTR_variant	3	289	0.0103806
NCOR2	3_prime_UTR_variant	3	289	0.0103806
NCSTN	intron_variant	3	289	0.0103806
NDUFA5	intron_variant	3	289	0.0103806
NECAB1	3_prime_UTR_variant	3	289	0.0103806
NECAP2	5_prime_UTR_variant	3	289	0.0103806
NEDD4L	intron_variant	3	289	0.0103806
NEFL	3_prime_UTR_variant	3	289	0.0103806
NEMF	intron_variant	3	289	0.0103806
NEURL1B	3_prime_UTR_variant	3	289	0.0103806
NFAM1	3_prime_UTR_variant	3	289	0.0103806
NFASC	intron_variant	3	289	0.0103806
NFATC4	intron_variant	3	289	0.0103806
NFE2L1	3_prime_UTR_variant	3	289	0.0103806
NFIB	intron_variant	3	289	0.0103806
NGFRAP1	5_prime_UTR_variant	3	289	0.0103806
NGRN	upstream_gene_variant	3	289	0.0103806
NHLRC4	3_prime_UTR_variant	3	289	0.0103806
NHSL2	downstream_gene_variant	3	289	0.0103806
NISCH	intron_variant	3	289	0.0103806
NKRF	3_prime_UTR_variant	3	289	0.0103806
NLGN2	3_prime_UTR_variant	3	289	0.0103806
NLGN3	downstream_gene_variant	3	289	0.0103806
NLK	3_prime_UTR_variant	3	289	0.0103806
NOP56	intron_variant	3	289	0.0103806
NOS1AP	3_prime_UTR_variant	3	289	0.0103806
NOTCH1	3_prime_UTR_variant	3	289	0.0103806
NPTN	3_prime_UTR_variant	3	289	0.0103806
NPY2R	3_prime_UTR_variant	3	289	0.0103806
NR2F2	3_prime_UTR_variant	3	289	0.0103806
NR5A2	3_prime_UTR_variant	3	289	0.0103806
NREP	3_prime_UTR_variant	3	289	0.0103806
NRXN1	3_prime_UTR_variant	3	289	0.0103806
NRXN3	downstream_gene_variant	3	289	0.0103806
NSMF	3_prime_UTR_variant	3	289	0.0103806
NTM	3_prime_UTR_variant	3	289	0.0103806
NTM	5_prime_UTR_variant	3	289	0.0103806
NTNG1	5_prime_UTR_variant	3	289	0.0103806
NTRK3	intron_variant	3	289	0.0103806
NTSR1	3_prime_UTR_variant	3	289	0.0103806
NUAK1	3_prime_UTR_variant	3	289	0.0103806
NUP210P1	non_coding_transcript_exon_variant;non_coding_transcript_variant	3	289	0.0103806
NUPL1	3_prime_UTR_variant	3	289	0.0103806
NXPH1	3_prime_UTR_variant	3	289	0.0103806
NXPH1	5_prime_UTR_variant	3	289	0.0103806
NXT2	3_prime_UTR_variant	3	289	0.0103806
OR2L13	intron_variant	3	289	0.0103806
OR7D2	3_prime_UTR_variant	3	289	0.0103806
OSBPL11	3_prime_UTR_variant	3	289	0.0103806
OTUD5	3_prime_UTR_variant	3	289	0.0103806
P2RX5	intron_variant	3	289	0.0103806
P2RX6	upstream_gene_variant	3	289	0.0103806
P2RY10	3_prime_UTR_variant	3	289	0.0103806
PABPC1L2A	3_prime_UTR_variant	3	289	0.0103806
PABPC1P2	non_coding_transcript_exon_variant;non_coding_transcript_variant	3	289	0.0103806
PADI2	3_prime_UTR_variant	3	289	0.0103806
PAK4	3_prime_UTR_variant	3	289	0.0103806
PAK6	intron_variant	3	289	0.0103806
[truncated: 88,551 more rows]

## Sheet: Sheet2
gene	description	detect_n	cohort_n	detect_rate
PIK3CA	p.E545K	36	289	0.124567
PIK3CA	p.E542K	23	289	0.0795848
MAPK1	p.E322K	10	289	0.0346021
PIK3CA	p.E726K	6	289	0.0207612
ERBB2	p.S310F	5	289	0.017301
FBXW7	p.R505G	5	289	0.017301
KLF5	p.E419K	5	289	0.017301
EP300	p.D1399N	4	289	0.0138408
ERBB3	p.V104M	4	289	0.0138408
HLA-B	p.X299_splice	4	289	0.0138408
KRAS	p.G12D	4	289	0.0138408
KRAS	p.G13D	4	289	0.0138408
AKT1	p.E17K	3	289	0.0103806
AP3B1	p.S31L	3	289	0.0103806
APOD	p.S115L	3	289	0.0103806
CALML6	p.E141del	3	289	0.0103806
FAM83G	p.Q88*	3	289	0.0103806
FAS	p.E261K	3	289	0.0103806
FBXW7	p.R465C	3	289	0.0103806
HIST1H1B	p.P198P	3	289	0.0103806
SEPT9	p.I125I	3	289	0.0103806
SF1	p.R255W	3	289	0.0103806
TP53	p.E285K	3	289	0.0103806
USPL1	p.S260S	3	289	0.0103806
ACTB	p.E334K	2	289	0.00692042
ACTG1	p.E253K	2	289	0.00692042
ADAM30	p.E769*	2	289	0.00692042
ADAMTS17	p.P462P	2	289	0.00692042
ADAMTS7	p.E708K	2	289	0.00692042
ADAMTSL3	p.X1325_splice	2	289	0.00692042
ADCY5	p.V1072V	2	289	0.00692042
ADD2	p.P476P	2	289	0.00692042
ADGRL4	p.R598H	2	289	0.00692042
ANKRD30B	p.L780F	2	289	0.00692042
AOAH	p.R326T	2	289	0.00692042
AP1M1	p.V310M	2	289	0.00692042
APBB1	p.E382K	2	289	0.00692042
ARID1A	p.Q566*	2	289	0.00692042
ARID1A	p.Q611*	2	289	0.00692042
ARID1B	p.R1611*	2	289	0.00692042
ARL5A	p.H153Y	2	289	0.00692042
ARNT2	p.G126G	2	289	0.00692042
ASTN1	p.R517Q	2	289	0.00692042
ASXL1	p.G645Vfs*58	2	289	0.00692042
ATAD2B	p.F468Lfs*9	2	289	0.00692042
ATP13A2	p.R172H	2	289	0.00692042
ATP8B2	p.W250*	2	289	0.00692042
ATP9A	p.T377T	2	289	0.00692042
ATXN3L	p.S259S	2	289	0.00692042
AURKA	p.S387L	2	289	0.00692042
AXIN2	p.Q476Sfs*33	2	289	0.00692042
AXIN2	p.S475Ffs*153	2	289	0.00692042
BAG5	p.M286I	2	289	0.00692042
BAHCC1	p.T758T	2	289	0.00692042
BAP1	p.S460*	2	289	0.00692042
BARHL2	p.A41A	2	289	0.00692042
BAZ1B	p.D819H	2	289	0.00692042
BCAS1	p.S346L	2	289	0.00692042
BRD4	p.R1256Q	2	289	0.00692042
BSPH1	p.L7L	2	289	0.00692042
BTRC	p.S28C	2	289	0.00692042
C12orf43	p.E28K	2	289	0.00692042
C12orf43	p.E28Q	2	289	0.00692042
C1orf174	p.E107K	2	289	0.00692042
C3orf70	p.S6L	2	289	0.00692042
CACNG7	p.V197G	2	289	0.00692042
CALB2	p.K60N	2	289	0.00692042
CALCB	p.R81T	2	289	0.00692042
CCDC97	p.G214G	2	289	0.00692042
CCND1	p.P287T	2	289	0.00692042
CCT5	p.R340W	2	289	0.00692042
CDH11	p.L624L	2	289	0.00692042
CDHR3	p.A260V	2	289	0.00692042
CDK12	p.L1323F	2	289	0.00692042
CDT1	p.E156K	2	289	0.00692042
CFAP46	p.X2429_splice	2	289	0.00692042
CFAP54	p.Q2630*	2	289	0.00692042
CFHR5	p.R441H	2	289	0.00692042
CFI	p.G110Efs*8	2	289	0.00692042
CHST8	p.T35T	2	289	0.00692042
CLASP1	p.A1136A	2	289	0.00692042
CLDN18	p.I22I	2	289	0.00692042
CLIC5	p.P227P	2	289	0.00692042
CLK4	p.I161I	2	289	0.00692042
CNTN3	p.E608K	2	289	0.00692042
COIL	p.L328F	2	289	0.00692042
COL1A1	p.E1401K	2	289	0.00692042
COL8A1	p.D593H	2	289	0.00692042
COX5B	p.A27A	2	289	0.00692042
CPT1A	p.S80L	2	289	0.00692042
CST4	p.R130K	2	289	0.00692042
CTNNA3	p.R336H	2	289	0.00692042
CTNNBIP1	p.Q17*	2	289	0.00692042
CTSH	p.E254Q	2	289	0.00692042
CUEDC2	p.S45L	2	289	0.00692042
CUL1	p.E485K	2	289	0.00692042
CUL9	p.R1356H	2	289	0.00692042
CYBB	p.L505L	2	289	0.00692042
DAAM1	p.E351Q	2	289	0.00692042
DACH2	p.S177*	2	289	0.00692042
DAZAP1	p.G285S	2	289	0.00692042
DAZAP1	p.V139V	2	289	0.00692042
DBX2	p.P145P	2	289	0.00692042
DEGS2	p.F229F	2	289	0.00692042
DENND4A	p.R814H	2	289	0.00692042
DGKK	p.R510Q	2	289	0.00692042
DHPS	p.F49L	2	289	0.00692042
DISP1	p.S750S	2	289	0.00692042
DMRT3	p.R428R	2	289	0.00692042
DNAH17	p.C1064C	2	289	0.00692042
DNAH2	p.I2196I	2	289	0.00692042
DNAH7	p.R2438C	2	289	0.00692042
DNAH8	p.E370D	2	289	0.00692042
DNAI2	p.D173N	2	289	0.00692042
DNASE1L1	p.D212N	2	289	0.00692042
DOCK11	p.P991P	2	289	0.00692042
DOPEY1	p.L1070L	2	289	0.00692042
DYNC1I1	p.E529K	2	289	0.00692042
DYRK1A	p.R205*	2	289	0.00692042
ECE2	p.D254N	2	289	0.00692042
EIF2AK1	p.X93_splice	2	289	0.00692042
ELAVL4	p.R179H	2	289	0.00692042
ELMO3	p.L18L	2	289	0.00692042
ELMSAN1	p.N314Tfs*4	2	289	0.00692042
EML6	p.R1023C	2	289	0.00692042
EP300	p.S281*	2	289	0.00692042
EP300	p.W1436R	2	289	0.00692042
ERCC6	p.E272K	2	289	0.00692042
ESYT3	p.L604Sfs*2	2	289	0.00692042
ETV4	p.E30K	2	289	0.00692042
EXO1	p.R108C	2	289	0.00692042
EXOC3L2	p.E347K	2	289	0.00692042
FAM187B	p.L252*	2	289	0.00692042
FAM83F	p.D197D	2	289	0.00692042
FAM9A	p.M137I	2	289	0.00692042
FAT2	p.S1385*	2	289	0.00692042
FBN3	p.L1119L	2	289	0.00692042
FBXO11	p.R731T	2	289	0.00692042
FBXW7	p.R224*	2	289	0.00692042
FBXW7	p.R465H	2	289	0.00692042
FBXW7	p.R658*	2	289	0.00692042
FCRL2	p.L304L	2	289	0.00692042
FGF14	p.T224M	2	289	0.00692042
FKBP15	p.R569Q	2	289	0.00692042
FMNL1	p.E927Q	2	289	0.00692042
FOXI1	p.Q92Q	2	289	0.00692042
FSTL1	p.E230Q	2	289	0.00692042
GALK1	p.S79C	2	289	0.00692042
GANAB	p.S131C	2	289	0.00692042
GATB	p.F17F	2	289	0.00692042
GFPT2	p.A324V	2	289	0.00692042
GK5	p.Q97Q	2	289	0.00692042
GLIS2	p.L136L	2	289	0.00692042
GLIS2	p.L158L	2	289	0.00692042
GLT1D1	p.R75Q	2	289	0.00692042
GMEB1	p.S441F	2	289	0.00692042
GNA15	p.A256T	2	289	0.00692042
GPR142	p.R307T	2	289	0.00692042
GPR3	p.I219I	2	289	0.00692042
GRAMD2	p.I123M	2	289	0.00692042
GRM8	p.I473I	2	289	0.00692042
GTDC1	p.Q208H	2	289	0.00692042
GTF3C4	p.F317F	2	289	0.00692042
HECTD4	p.D3203Kfs*42	2	289	0.00692042
HEXIM1	p.Q92H	2	289	0.00692042
HIF3A	p.A72T	2	289	0.00692042
HIST1H1B	p.K188N	2	289	0.00692042
HIST1H2AL	p.R30P	2	289	0.00692042
HIST2H2AC	p.R30P	2	289	0.00692042
HIST2H2BE	p.F71L	2	289	0.00692042
HLA-A	p.K210Qfs*11	2	289	0.00692042
HLA-A	p.L225L	2	289	0.00692042
HLA-A	p.S95*	2	289	0.00692042
HSP90AB1	p.Q18E	2	289	0.00692042
IFNGR1	p.S306*	2	289	0.00692042
IGHV1OR15-9	p.E29K	2	289	0.00692042
IGSF9B	p.A412A	2	289	0.00692042
IMPG2	p.M138I	2	289	0.00692042
INVS	p.R799K	2	289	0.00692042
IQCG	p.I133M	2	289	0.00692042
ITGAL	p.S418L	2	289	0.00692042
ITIH5	p.R742H	2	289	0.00692042
JAKMIP1	p.R784H	2	289	0.00692042
JUP	p.S627L	2	289	0.00692042
KDM2B	p.L509L	2	289	0.00692042
KIAA1024	p.L895L	2	289	0.00692042
KIAA1522	p.L417L	2	289	0.00692042
KLHDC7A	p.S537Rfs*2	2	289	0.00692042
KLHDC7B	p.A99A	2	289	0.00692042
KLHDC7B	p.I488I	2	289	0.00692042
KMT2C	p.Q2161*	2	289	0.00692042
KMT2C	p.Q2220*	2	289	0.00692042
KMT2D	p.Q1402*	2	289	0.00692042
KRAS	p.A146T	2	289	0.00692042
KRAS	p.G12V	2	289	0.00692042
KRT7	p.S45*	2	289	0.00692042
KRT71	p.E380Q	2	289	0.00692042
KRTAP10-7	p.P49_A50insSCCAP	2	289	0.00692042
LAMA3	p.R1841C	2	289	0.00692042
LAMC3	p.E509K	2	289	0.00692042
LGALS8	p.R59Q	2	289	0.00692042
LIN9	p.E231K	2	289	0.00692042
LINGO1	p.A530T	2	289	0.00692042
LINS	p.E10K	2	289	0.00692042
LIPG	p.D256N	2	289	0.00692042
LRIT1	p.R422W	2	289	0.00692042
LY75	p.F36F	2	289	0.00692042
MAML2	p.Q605Afs*122	2	289	0.00692042
MAML2	p.Q608Hfs*73	2	289	0.00692042
MAN2B1	p.E963K	2	289	0.00692042
MAP1LC3A	p.R69H	2	289	0.00692042
MAP9	p.R35H	2	289	0.00692042
MB21D2	p.Q311*	2	289	0.00692042
MBD3	p.K202K	2	289	0.00692042
MBD4	p.A70T	2	289	0.00692042
MBNL2	p.T126M	2	289	0.00692042
MED12	p.D23Y	2	289	0.00692042
MED17	p.I9I	2	289	0.00692042
MEGF10	p.R90H	2	289	0.00692042
MEGF8	p.E1962K	2	289	0.00692042
MEOX2	p.A14T	2	289	0.00692042
MGAT3	p.T508M	2	289	0.00692042
MKL2	p.R834Afs*44	2	289	0.00692042
MORC2	p.E27K	2	289	0.00692042
MPHOSPH9	p.S143L	2	289	0.00692042
MTDH	p.E354K	2	289	0.00692042
MTHFD2L	p.F309F	2	289	0.00692042
MTOR	p.L2280L	2	289	0.00692042
MTSS1	p.D56D	2	289	0.00692042
MUC4	p.H2546Y	2	289	0.00692042
MUC4	p.S1912L	2	289	0.00692042
MUC4	p.S2936L	2	289	0.00692042
MUC4	p.S2968*	2	289	0.00692042
MUL1	p.R140Q	2	289	0.00692042
MYH11	p.K1880Nfs*30	2	289	0.00692042
MYO7B	p.G229G	2	289	0.00692042
MYO7B	p.R1286Q	2	289	0.00692042
NBPF10	p.Q102E	2	289	0.00692042
NEK3	p.L212L	2	289	0.00692042
NEURL1	p.L446L	2	289	0.00692042
NF2	p.X39_splice	2	289	0.00692042
NFE2L2	p.D29H	2	289	0.00692042
NFE2L2	p.E82D	2	289	0.00692042
NIPBL	p.V1424Cfs*6	2	289	0.00692042
NLRC5	p.S1251L	2	289	0.00692042
NOD1	p.G320Efs*10	2	289	0.00692042
NOD2	p.P177R	2	289	0.00692042
NOS3	p.E742K	2	289	0.00692042
NOTCH2	p.R2298W	2	289	0.00692042
NPC1	p.I850I	2	289	0.00692042
NPHP4	p.R342H	2	289	0.00692042
NR2C2	p.F563Lfs*10	2	289	0.00692042
NR5A2	p.E80K	2	289	0.00692042
NSD1	p.S1679*	2	289	0.00692042
NUP210L	p.L425L	2	289	0.00692042
NYAP2	p.R197Q	2	289	0.00692042
OBSL1	p.E1642K	2	289	0.00692042
OGFOD1	p.N247_Y248insWD	2	289	0.00692042
OGFOD1	p.N247Kfs*5	2	289	0.00692042
OR10G7	p.R233K	2	289	0.00692042
OR13C2	p.L9V	2	289	0.00692042
OR9Q1	p.L50L	2	289	0.00692042
PARPBP	p.R410C	2	289	0.00692042
PCDHA13	p.S608S	2	289	0.00692042
PCDHA7	p.A49T	2	289	0.00692042
PCDHGA2	p.T659M	2	289	0.00692042
PCNXL3	p.S16L	2	289	0.00692042
PDCD4	p.A84T	2	289	0.00692042
PELI3	p.R89Q	2	289	0.00692042
PERM1	p.S725L	2	289	0.00692042
PIAS3	p.D460N	2	289	0.00692042
PIK3CA	p.C420R	2	289	0.00692042
PIK3CA	p.E453K	2	289	0.00692042
PIK3CA	p.E453Q	2	289	0.00692042
PIK3CA	p.H1047R	2	289	0.00692042
PKD2L2	p.L192V	2	289	0.00692042
PLCG1	p.R696W	2	289	0.00692042
PLD6	p.E249K	2	289	0.00692042
PLEK2	p.R268H	2	289	0.00692042
PLEKHG4B	p.Q477Q	2	289	0.00692042
PLEKHO2	p.E351Q	2	289	0.00692042
PLXNA1	p.D121Efs*6	2	289	0.00692042
PLXNA2	p.I1239I	2	289	0.00692042
PNISR	p.R610W	2	289	0.00692042
POM121L7	p.S198C	2	289	0.00692042
POU4F2	p.R331H	2	289	0.00692042
PPP4R1	p.L597F	2	289	0.00692042
PREP	p.F469L	2	289	0.00692042
PRKDC	p.Q3569E	2	289	0.00692042
PRSS48	p.T9T	2	289	0.00692042
PSMC1	p.T373M	2	289	0.00692042
PSME3	p.R218W	2	289	0.00692042
PTEN	p.R130Q	2	289	0.00692042
PTGER4	p.I263I	2	289	0.00692042
PTGFRN	p.L675L	2	289	0.00692042
PTPRM	p.L1424L	2	289	0.00692042
PTPRN2	p.A467A	2	289	0.00692042
PWWP2A	p.R509H	2	289	0.00692042
RANBP2	p.M27I	2	289	0.00692042
RANBP6	p.R915W	2	289	0.00692042
RAPGEF3	p.L914L	2	289	0.00692042
RARS2	p.R6C	2	289	0.00692042
RASGEF1A	p.X409_splice	2	289	0.00692042
RASGRP3	p.T394T	2	289	0.00692042
RBM10	p.F173F	2	289	0.00692042
RBM14	p.F39F	2	289	0.00692042
RENBP	p.R8*	2	289	0.00692042
RIMS1	p.A62A	2	289	0.00692042
RNF168	p.E511Q	2	289	0.00692042
RPH3A	p.P319P	2	289	0.00692042
RPL22	p.K15Rfs*5	2	289	0.00692042
RPS19	p.L18V	2	289	0.00692042
RPS6KB2	p.T458Lfs*33	2	289	0.00692042
RRAD	p.R271Q	2	289	0.00692042
RTTN	p.V1203V	2	289	0.00692042
RYR1	p.F4218F	2	289	0.00692042
SARDH	p.I442I	2	289	0.00692042
SCLT1	p.A424Qfs*6	2	289	0.00692042
SCN11A	p.R1745Q	2	289	0.00692042
SCN4A	p.T1351T	2	289	0.00692042
SDR39U1	p.R283H	2	289	0.00692042
SEL1L	p.G713G	2	289	0.00692042
SERPINA4	p.R61C	2	289	0.00692042
SEZ6L	p.E841Q	2	289	0.00692042
SF3A3	p.L57L	2	289	0.00692042
SFXN5	p.R51H	2	289	0.00692042
SHH	p.V13V	2	289	0.00692042
SHKBP1	p.F64F	2	289	0.00692042
SIDT1	p.F788F	2	289	0.00692042
SIGLEC5	p.R465H	2	289	0.00692042
SIGLEC7	p.L308_Q309insP	2	289	0.00692042
SIGLEC7	p.Q309R	2	289	0.00692042
SLAMF1	p.S233L	2	289	0.00692042
SLC10A4	p.F281L	2	289	0.00692042
SLC19A3	p.Q438*	2	289	0.00692042
SLC2A8	p.S356L	2	289	0.00692042
SLC3A2	p.K300Rfs*31	2	289	0.00692042
SLC6A19	p.R97W	2	289	0.00692042
SLCO2A1	p.M479I	2	289	0.00692042
SLIT3	p.E1033K	2	289	0.00692042
SMAD4	p.R361H	2	289	0.00692042
SMG5	p.G406G	2	289	0.00692042
SND1	p.Q38E	2	289	0.00692042
SPATA31D1	p.L1064L	2	289	0.00692042
SPIC	p.R112Q	2	289	0.00692042
SPRY1	p.L161L	2	289	0.00692042
SPSB2	p.E129K	2	289	0.00692042
SPTA1	p.R468C	2	289	0.00692042
SRRM2	p.R611R	2	289	0.00692042
SRRM4	p.R559R	2	289	0.00692042
SRSF2	p.E69K	2	289	0.00692042
STAB1	p.R1122Efs*108	2	289	0.00692042
STK11	p.E317K	2	289	0.00692042
SUPT20H	p.W187*	2	289	0.00692042
SYNE1	p.L6493L	2	289	0.00692042
SYT7	p.L107L	2	289	0.00692042
SZT2	p.R2657*	2	289	0.00692042
T	p.E201K	2	289	0.00692042
TAF1	p.G1821S	2	289	0.00692042
TAF1	p.R996C	2	289	0.00692042
TAGAP	p.P540P	2	289	0.00692042
TARSL2	p.P581P	2	289	0.00692042
TAS1R2	p.L350L	2	289	0.00692042
TAS2R42	p.S73L	2	289	0.00692042
TCTE3	p.F147F	2	289	0.00692042
TCTEX1D2	p.S74L	2	289	0.00692042
TEAD2	p.H295Mfs*12	2	289	0.00692042
TEX14	p.E611Q	2	289	0.00692042
TEX15	p.E1652Q	2	289	0.00692042
THAP7	p.R131Q	2	289	0.00692042
TM7SF2	p.M210I	2	289	0.00692042
TMEM101	p.F247F	2	289	0.00692042
TMEM131	p.E1319Q	2	289	0.00692042
TMEM176B	p.E242Kfs*21	2	289	0.00692042
TMEM38B	p.S204*	2	289	0.00692042
TP53BP1	p.R1811Q	2	289	0.00692042
TP63	p.K188M	2	289	0.00692042
TPSAB1	p.E246K	2	289	0.00692042
TRAF3	p.R310*	2	289	0.00692042
TRAF3	p.S9F	2	289	0.00692042
TRIM61	p.K98N	2	289	0.00692042
TRMT2A	p.R167P	2	289	0.00692042
TSKS	p.D524D	2	289	0.00692042
TTC17	p.R969*	2	289	0.00692042
TTI1	p.S611*	2	289	0.00692042
TUBB3	p.F270F	2	289	0.00692042
TUFT1	p.L82F	2	289	0.00692042
TUT1	p.E636Kfs*7	2	289	0.00692042
UGCG	p.L365Cfs*9	2	289	0.00692042
UNKL	p.F57F	2	289	0.00692042
USP4	p.L259V	2	289	0.00692042
VAC14	p.L460L	2	289	0.00692042
VCAN	p.S1308C	2	289	0.00692042
WNK3	p.H819Y	2	289	0.00692042
ZBED4	p.S385L	2	289	0.00692042
ZBTB20	p.P692Lfs*43	2	289	0.00692042
ZDHHC19	p.P292Qfs*61	2	289	0.00692042
ZDHHC23	p.Q170*	2	289	0.00692042
ZFAND4	p.P289P	2	289	0.00692042
ZFP41	p.Q106H	2	289	0.00692042
ZGLP1	p.L226L	2	289	0.00692042
ZNF16	p.R452W	2	289	0.00692042
ZNF184	p.Q345H	2	289	0.00692042
ZNF236	p.E1632K	2	289	0.00692042
ZNF236	p.R502H	2	289	0.00692042
ZNF483	p.E430K	2	289	0.00692042
ZNF549	p.A85V	2	289	0.00692042
ZNF645	p.P159L	2	289	0.00692042
ZNF658	p.E444delinsV*	2	289	0.00692042
ZNF658	p.N443K	2	289	0.00692042
ZNF780A	p.H457Y	2	289	0.00692042
ZNRF4	p.L116L	2	289	0.00692042
ZSCAN5A	p.V416I	2	289	0.00692042
ZSWIM4	p.E407K	2	289	0.00692042
A1BG	p.R94H	1	289	0.00346021
A1CF	p.A112G	1	289	0.00346021
A1CF	p.A258A	1	289	0.00346021
A1CF	p.A355S	1	289	0.00346021
A1CF	p.A547D	1	289	0.00346021
A1CF	p.E245D	1	289	0.00346021
A1CF	p.R26C	1	289	0.00346021
A1CF	p.V259Efs*5	1	289	0.00346021
A2M	p.A850V	1	289	0.00346021
A2M	p.D82D	1	289	0.00346021
A2M	p.L488L	1	289	0.00346021
A2M	p.L84F	1	289	0.00346021
A2M	p.M121V	1	289	0.00346021
A2M	p.N124N	1	289	0.00346021
A2M	p.Q1245H	1	289	0.00346021
A2M	p.V207L	1	289	0.00346021
A2M	p.V537V	1	289	0.00346021
A2ML1	p.E212G	1	289	0.00346021
A2ML1	p.G121S	1	289	0.00346021
A2ML1	p.L1134L	1	289	0.00346021
A2ML1	p.N388S	1	289	0.00346021
A2ML1	p.S553L	1	289	0.00346021
A2ML1	p.V137M	1	289	0.00346021
A2ML1	p.V142V	1	289	0.00346021
A2ML1	p.V935L	1	289	0.00346021
A2ML1	p.W1065*	1	289	0.00346021
A3GALT2	p.A79Lfs*27	1	289	0.00346021
A3GALT2	p.R36R	1	289	0.00346021
A4GALT	p.A57Gfs*9	1	289	0.00346021
A4GALT	p.K319N	1	289	0.00346021
A4GALT	p.L149L	1	289	0.00346021
A4GALT	p.L182L	1	289	0.00346021
A4GALT	p.P56P	1	289	0.00346021
A4GALT	p.T345T	1	289	0.00346021
A4GNT	p.D112N	1	289	0.00346021
A4GNT	p.N113N	1	289	0.00346021
A4GNT	p.R270H	1	289	0.00346021
A4GNT	p.S153F	1	289	0.00346021
A4GNT	p.S190C	1	289	0.00346021
AAAS	p.Q317Q	1	289	0.00346021
AAAS	p.R500W	1	289	0.00346021
AAAS	p.S198F	1	289	0.00346021
AAAS	p.S275*	1	289	0.00346021
AACS	p.A172G	1	289	0.00346021
AACS	p.P272P	1	289	0.00346021
AACS	p.R155Q	1	289	0.00346021
AACS	p.R462W	1	289	0.00346021
AACS	p.R604R	1	289	0.00346021
AACS	p.S251*	1	289	0.00346021
AADAC	p.A38A	1	289	0.00346021
AADAC	p.V79V	1	289	0.00346021
AADACL2	p.C338S	1	289	0.00346021
AADACL2	p.D314H	1	289	0.00346021
AADACL2	p.D346N	1	289	0.00346021
AADACL2	p.G303E	1	289	0.00346021
AADACL2	p.M64I	1	289	0.00346021
AADACL3	p.H313N	1	289	0.00346021
AADACL4	p.L147L	1	289	0.00346021
AADAT	p.G64E	1	289	0.00346021
AADAT	p.L226L	1	289	0.00346021
AADAT	p.L247L	1	289	0.00346021
AADAT	p.L301L	1	289	0.00346021
AAGAB	p.D235N	1	289	0.00346021
AAGAB	p.D93H	1	289	0.00346021
AAGAB	p.E289K	1	289	0.00346021
AAGAB	p.E75K	1	289	0.00346021
AAGAB	p.L166L	1	289	0.00346021
AAK1	p.Q456E	1	289	0.00346021
AAK1	p.S776C	1	289	0.00346021
AAK1	p.V231V	1	289	0.00346021
AAK1	p.X789_splice	1	289	0.00346021
AAMDC	p.R34Q	1	289	0.00346021
AAMP	p.D135N	1	289	0.00346021
AAMP	p.D42N	1	289	0.00346021
AAMP	p.E32Q	1	289	0.00346021
AAMP	p.E78E	1	289	0.00346021
AAR2	p.A311T	1	289	0.00346021
AAR2	p.Q214Q	1	289	0.00346021
AARD	p.E110V	1	289	0.00346021
AARS	p.A302V	1	289	0.00346021
AARS	p.A335V	1	289	0.00346021
AARS	p.E430Gfs*12	1	289	0.00346021
AARS	p.I601I	1	289	0.00346021
AARS	p.I849I	1	289	0.00346021
AARS	p.L244R	1	289	0.00346021
AARS	p.R391C	1	289	0.00346021
AARS	p.R840P	1	289	0.00346021
AARS	p.T845M	1	289	0.00346021
AARS	p.V563V	1	289	0.00346021
AARS	p.V701V	1	289	0.00346021
AARS2	p.A815V	1	289	0.00346021
AARS2	p.E164K	1	289	0.00346021
AARS2	p.V376I	1	289	0.00346021
AASDH	p.E150K	1	289	0.00346021
AASDH	p.F994C	1	289	0.00346021
AASDH	p.G526D	1	289	0.00346021
AASDH	p.H910Y	1	289	0.00346021
AASDH	p.L236V	1	289	0.00346021
AASDH	p.P771P	1	289	0.00346021
AASDH	p.S254L	1	289	0.00346021
AASDHPPT	p.E32K	1	289	0.00346021
AASDHPPT	p.R304Q	1	289	0.00346021
AASDHPPT	p.X62_splice	1	289	0.00346021
AASS	p.E852K	1	289	0.00346021
AASS	p.F295Y	1	289	0.00346021
AASS	p.L646F	1	289	0.00346021
AASS	p.Q152*	1	289	0.00346021
AASS	p.R752Afs*17	1	289	0.00346021
AASS	p.T275I	1	289	0.00346021
AASS	p.X256_splice	1	289	0.00346021
AATF	p.D397N	1	289	0.00346021
AATF	p.K340N	1	289	0.00346021
AATF	p.T303I	1	289	0.00346021
AATK	p.E300K	1	289	0.00346021
AATK	p.E332Q	1	289	0.00346021
AATK	p.G132S	1	289	0.00346021
AATK	p.L1001L	1	289	0.00346021
AATK	p.L417V	1	289	0.00346021
AATK	p.P975P	1	289	0.00346021
AATK	p.S1345S	1	289	0.00346021
ABAT	p.E69Q	1	289	0.00346021
ABAT	p.I236I	1	289	0.00346021
ABCA1	p.A2115A	1	289	0.00346021
ABCA1	p.L519I	1	289	0.00346021
ABCA1	p.L699L	1	289	0.00346021
ABCA1	p.L763P	1	289	0.00346021
ABCA1	p.P1475L	1	289	0.00346021
ABCA1	p.R2030W	1	289	0.00346021
ABCA1	p.R579*	1	289	0.00346021
ABCA1	p.S1296C	1	289	0.00346021
ABCA1	p.S2101F	1	289	0.00346021
ABCA1	p.S824L	1	289	0.00346021
ABCA1	p.S954L	1	289	0.00346021
ABCA10	p.E1373K	1	289	0.00346021
ABCA10	p.F669L	1	289	0.00346021
ABCA10	p.I786I	1	289	0.00346021
ABCA10	p.I942I	1	289	0.00346021
ABCA10	p.K31Nfs*18	1	289	0.00346021
ABCA10	p.L941F	1	289	0.00346021
ABCA10	p.M231I	1	289	0.00346021
ABCA10	p.R47H	1	289	0.00346021
ABCA10	p.R685R	1	289	0.00346021
ABCA10	p.S1423S	1	289	0.00346021
ABCA10	p.T208T	1	289	0.00346021
ABCA12	p.D1246N	1	289	0.00346021
ABCA12	p.E2245D	1	289	0.00346021
ABCA12	p.E465K	1	289	0.00346021
ABCA12	p.G2110Wfs*3	1	289	0.00346021
ABCA12	p.K227E	1	289	0.00346021
ABCA12	p.L2140F	1	289	0.00346021
ABCA12	p.L2211L	1	289	0.00346021
ABCA12	p.L2413Q	1	289	0.00346021
ABCA12	p.L2490L	1	289	0.00346021
ABCA12	p.L2518P	1	289	0.00346021
ABCA12	p.L677L	1	289	0.00346021
ABCA12	p.L801F	1	289	0.00346021
ABCA12	p.N752D	1	289	0.00346021
ABCA12	p.P23P	1	289	0.00346021
ABCA12	p.P700S	1	289	0.00346021
ABCA12	p.Q1049*	1	289	0.00346021
ABCA12	p.Q2013*	1	289	0.00346021
ABCA12	p.Q257R	1	289	0.00346021
ABCA12	p.R1881*	1	289	0.00346021
ABCA12	p.R1912H	1	289	0.00346021
ABCA12	p.R2426Q	1	289	0.00346021
ABCA12	p.S2118L	1	289	0.00346021
ABCA12	p.S408Ifs*9	1	289	0.00346021
ABCA12	p.T1800M	1	289	0.00346021
ABCA12	p.T778T	1	289	0.00346021
ABCA12	p.V34V	1	289	0.00346021
ABCA12	p.V796V	1	289	0.00346021
ABCA12	p.Y1150*	1	289	0.00346021
ABCA13	p.D2556N	1	289	0.00346021
ABCA13	p.E2572*	1	289	0.00346021
ABCA13	p.E470E	1	289	0.00346021
ABCA13	p.E824K	1	289	0.00346021
ABCA13	p.G1052S	1	289	0.00346021
ABCA13	p.H4032Q	1	289	0.00346021
ABCA13	p.H4914N	1	289	0.00346021
ABCA13	p.I3900M	1	289	0.00346021
ABCA13	p.I998I	1	289	0.00346021
ABCA13	p.K2341N	1	289	0.00346021
ABCA13	p.K4935Rfs*12	1	289	0.00346021
ABCA13	p.L260L	1	289	0.00346021
ABCA13	p.L3691L	1	289	0.00346021
ABCA13	p.L3691V	1	289	0.00346021
ABCA13	p.L595L	1	289	0.00346021
ABCA13	p.N2197H	1	289	0.00346021
ABCA13	p.N4445N	1	289	0.00346021
ABCA13	p.P2877S	1	289	0.00346021
ABCA13	p.Q3226*	1	289	0.00346021
ABCA13	p.Q3967E	1	289	0.00346021
ABCA13	p.R2177T	1	289	0.00346021
ABCA13	p.R3162*	1	289	0.00346021
ABCA13	p.S1078F	1	289	0.00346021
ABCA13	p.S3645R	1	289	0.00346021
ABCA13	p.S3896F	1	289	0.00346021
ABCA13	p.S4321L	1	289	0.00346021
ABCA13	p.S80*	1	289	0.00346021
ABCA13	p.T1523T	1	289	0.00346021
ABCA13	p.T2270Hfs*7	1	289	0.00346021
ABCA13	p.T650S	1	289	0.00346021
ABCA13	p.V1666*	1	289	0.00346021
ABCA13	p.V1887V	1	289	0.00346021
ABCA13	p.V253Sfs*26	1	289	0.00346021
ABCA13	p.V3956V	1	289	0.00346021
ABCA13	p.V4659L	1	289	0.00346021
ABCA13	p.Y4430Y	1	289	0.00346021
ABCA13	p.Y971H	1	289	0.00346021
ABCA2	p.A182V	1	289	0.00346021
ABCA2	p.E1386E	1	289	0.00346021
ABCA2	p.L2252L	1	289	0.00346021
ABCA2	p.N1968N	1	289	0.00346021
ABCA2	p.N637N	1	289	0.00346021
ABCA2	p.P1486S	1	289	0.00346021
ABCA2	p.P1851P	1	289	0.00346021
ABCA2	p.Q2128H	1	289	0.00346021
ABCA2	p.Q2291H	1	289	0.00346021
ABCA2	p.R1173C	1	289	0.00346021
ABCA2	p.R1191H	1	289	0.00346021
ABCA2	p.R1694W	1	289	0.00346021
ABCA2	p.S1281S	1	289	0.00346021
ABCA2	p.S617S	1	289	0.00346021
ABCA2	p.V1801M	1	289	0.00346021
ABCA2	p.V2293V	1	289	0.00346021
ABCA2	p.X738_splice	1	289	0.00346021
ABCA2	p.Y1508Y	1	289	0.00346021
ABCA3	p.A1040G	1	289	0.00346021
ABCA3	p.E117Q	1	289	0.00346021
ABCA3	p.E177K	1	289	0.00346021
ABCA3	p.F1115L	1	289	0.00346021
ABCA3	p.F1249F	1	289	0.00346021
ABCA3	p.G1485G	1	289	0.00346021
ABCA3	p.L1332L	1	289	0.00346021
ABCA3	p.L409L	1	289	0.00346021
ABCA3	p.L44L	1	289	0.00346021
ABCA3	p.Q710Q	1	289	0.00346021
ABCA3	p.R155Q	1	289	0.00346021
ABCA3	p.R800I	1	289	0.00346021
ABCA3	p.R800K	1	289	0.00346021
ABCA3	p.S866S	1	289	0.00346021
ABCA3	p.V937I	1	289	0.00346021
ABCA4	p.A1290T	1	289	0.00346021
ABCA4	p.A204T	1	289	0.00346021
ABCA4	p.D1956Y	1	289	0.00346021
ABCA4	p.E1670D	1	289	0.00346021
ABCA4	p.E2132Q	1	289	0.00346021
ABCA4	p.E2254*	1	289	0.00346021
ABCA4	p.G607G	1	289	0.00346021
ABCA4	p.N98S	1	289	0.00346021
ABCA4	p.Q1513Pfs*42	1	289	0.00346021
ABCA4	p.Q185*	1	289	0.00346021
ABCA4	p.R149K	1	289	0.00346021
ABCA4	p.S2224S	1	289	0.00346021
ABCA4	p.V1693I	1	289	0.00346021
ABCA4	p.V2210V	1	289	0.00346021
ABCA5	p.L74V	1	289	0.00346021
ABCA5	p.S1208L	1	289	0.00346021
ABCA5	p.S230L	1	289	0.00346021
ABCA5	p.S2P	1	289	0.00346021
ABCA5	p.S722Yfs*2	1	289	0.00346021
ABCA5	p.T1053A	1	289	0.00346021
ABCA5	p.X1512_splice	1	289	0.00346021
ABCA6	p.D733N	1	289	0.00346021
ABCA6	p.E1184*	1	289	0.00346021
ABCA6	p.I509M	1	289	0.00346021
ABCA6	p.M255*	1	289	0.00346021
ABCA6	p.R25S	1	289	0.00346021
ABCA6	p.Y416Y	1	289	0.00346021
ABCA6	p.Y876S	1	289	0.00346021
ABCA7	p.A266T	1	289	0.00346021
ABCA7	p.D1469Y	1	289	0.00346021
ABCA7	p.L1127L	1	289	0.00346021
ABCA7	p.L1894L	1	289	0.00346021
ABCA7	p.L803L	1	289	0.00346021
ABCA7	p.R1962H	1	289	0.00346021
ABCA7	p.R211Q	1	289	0.00346021
ABCA7	p.R424W	1	289	0.00346021
ABCA7	p.R873C	1	289	0.00346021
ABCA7	p.S147F	1	289	0.00346021
ABCA7	p.S182G	1	289	0.00346021
ABCA7	p.S63*	1	289	0.00346021
ABCA7	p.S864C	1	289	0.00346021
ABCA7	p.V1549V	1	289	0.00346021
ABCA8	p.D1006Y	1	289	0.00346021
ABCA8	p.E966Q	1	289	0.00346021
ABCA8	p.F328L	1	289	0.00346021
ABCA8	p.L1493L	1	289	0.00346021
ABCA8	p.L619L	1	289	0.00346021
ABCA8	p.L828S	1	289	0.00346021
ABCA8	p.R1190K	1	289	0.00346021
ABCA8	p.S134L	1	289	0.00346021
ABCA8	p.S392L	1	289	0.00346021
ABCA8	p.S611*	1	289	0.00346021
ABCA9	p.A1543S	1	289	0.00346021
ABCA9	p.E1200K	1	289	0.00346021
ABCA9	p.E1454K	1	289	0.00346021
ABCA9	p.L213*	1	289	0.00346021
ABCA9	p.R262*	1	289	0.00346021
ABCA9	p.R653S	1	289	0.00346021
ABCA9	p.S887*	1	289	0.00346021
ABCB1	p.A1221G	1	289	0.00346021
ABCB1	p.A246A	1	289	0.00346021
ABCB1	p.D1200H	1	289	0.00346021
ABCB1	p.E634*	1	289	0.00346021
ABCB1	p.K14E	1	289	0.00346021
ABCB1	p.K885N	1	289	0.00346021
ABCB1	p.Q912E	1	289	0.00346021
ABCB1	p.S379S	1	289	0.00346021
ABCB1	p.S667L	1	289	0.00346021
ABCB1	p.T483M	1	289	0.00346021
ABCB1	p.V605I	1	289	0.00346021
ABCB10	p.H556D	1	289	0.00346021
ABCB10	p.I328S	1	289	0.00346021
ABCB10	p.S453S	1	289	0.00346021
ABCB10	p.T204I	1	289	0.00346021
ABCB11	p.A679V	1	289	0.00346021
ABCB11	p.D624N	1	289	0.00346021
ABCB11	p.F540F	1	289	0.00346021
ABCB11	p.G344R	1	289	0.00346021
ABCB11	p.G42G	1	289	0.00346021
ABCB11	p.L1152I	1	289	0.00346021
ABCB11	p.L850L	1	289	0.00346021
ABCB11	p.N1097Y	1	289	0.00346021
ABCB11	p.S287*	1	289	0.00346021
ABCB4	p.A141T	1	289	0.00346021
ABCB4	p.D398N	1	289	0.00346021
ABCB4	p.E1215K	1	289	0.00346021
ABCB4	p.E4Q	1	289	0.00346021
ABCB4	p.G68E	1	289	0.00346021
ABCB4	p.L1016V	1	289	0.00346021
ABCB4	p.R957*	1	289	0.00346021
ABCB4	p.S101S	1	289	0.00346021
ABCB4	p.S801G	1	289	0.00346021
ABCB5	p.A986V	1	289	0.00346021
ABCB5	p.E1109K	1	289	0.00346021
ABCB5	p.F924F	1	289	0.00346021
ABCB5	p.I681M	1	289	0.00346021
ABCB5	p.L842L	1	289	0.00346021
ABCB5	p.Q1195*	1	289	0.00346021
ABCB5	p.Q907H	1	289	0.00346021
ABCB5	p.R1090G	1	289	0.00346021
ABCB5	p.V289L	1	289	0.00346021
ABCB6	p.A756V	1	289	0.00346021
ABCB6	p.E114E	1	289	0.00346021
ABCB6	p.E221Q	1	289	0.00346021
ABCB6	p.V595M	1	289	0.00346021
ABCB6	p.V689V	1	289	0.00346021
ABCB6	p.V796I	1	289	0.00346021
ABCB6	p.W334*	1	289	0.00346021
ABCB7	p.E576K	1	289	0.00346021
ABCB7	p.G611E	1	289	0.00346021
ABCB7	p.K734N	1	289	0.00346021
ABCB7	p.P273L	1	289	0.00346021
ABCB7	p.Q219H	1	289	0.00346021
ABCB7	p.R29Q	1	289	0.00346021
ABCB7	p.T646I	1	289	0.00346021
ABCB8	p.C462C	1	289	0.00346021
ABCB8	p.F487F	1	289	0.00346021
ABCB8	p.I375I	1	289	0.00346021
ABCB8	p.L428L	1	289	0.00346021
ABCB8	p.R345C	1	289	0.00346021
ABCB8	p.V100I	1	289	0.00346021
ABCB8	p.V581V	1	289	0.00346021
ABCB9	p.D298N	1	289	0.00346021
ABCB9	p.F381F	1	289	0.00346021
ABCB9	p.S329F	1	289	0.00346021
ABCC1	p.A1510T	1	289	0.00346021
ABCC1	p.D1396H	1	289	0.00346021
ABCC1	p.F583F	1	289	0.00346021
ABCC1	p.F791F	1	289	0.00346021
ABCC1	p.K496N	1	289	0.00346021
ABCC1	p.L1430L	1	289	0.00346021
ABCC1	p.R233C	1	289	0.00346021
ABCC1	p.R632*	1	289	0.00346021
ABCC1	p.T1448T	1	289	0.00346021
ABCC1	p.V253V	1	289	0.00346021
ABCC1	p.V776V	1	289	0.00346021
ABCC1	p.Y277H	1	289	0.00346021
ABCC10	p.A692T	1	289	0.00346021
ABCC10	p.D750N	1	289	0.00346021
ABCC10	p.H1080Y	1	289	0.00346021
ABCC10	p.H127D	1	289	0.00346021
ABCC10	p.L1396F	1	289	0.00346021
ABCC10	p.L562L	1	289	0.00346021
ABCC10	p.L708L	1	289	0.00346021
ABCC10	p.L749L	1	289	0.00346021
ABCC10	p.V987L	1	289	0.00346021
ABCC11	p.A1088E	1	289	0.00346021
ABCC11	p.A967S	1	289	0.00346021
ABCC11	p.F824L	1	289	0.00346021
ABCC11	p.L514L	1	289	0.00346021
ABCC11	p.P1194P	1	289	0.00346021
ABCC11	p.R1241R	1	289	0.00346021
ABCC11	p.R338C	1	289	0.00346021
ABCC11	p.Y598Afs*17	1	289	0.00346021
ABCC12	p.E337K	1	289	0.00346021
ABCC12	p.E444K	1	289	0.00346021
ABCC12	p.F170Sfs*35	1	289	0.00346021
ABCC12	p.F707L	1	289	0.00346021
ABCC12	p.F871F	1	289	0.00346021
ABCC12	p.G484G	1	289	0.00346021
ABCC12	p.L1046L	1	289	0.00346021
ABCC12	p.L1090L	1	289	0.00346021
ABCC12	p.R193W	1	289	0.00346021
ABCC2	p.A1085A	1	289	0.00346021
ABCC2	p.E1538K	1	289	0.00346021
ABCC2	p.E880*	1	289	0.00346021
ABCC2	p.I1009I	1	289	0.00346021
ABCC2	p.I1512S	1	289	0.00346021
ABCC2	p.K716K	1	289	0.00346021
ABCC2	p.R529W	1	289	0.00346021
ABCC3	p.E677E	1	289	0.00346021
ABCC3	p.F1201F	1	289	0.00346021
ABCC3	p.F299L	1	289	0.00346021
ABCC3	p.G135G	1	289	0.00346021
ABCC3	p.K200N	1	289	0.00346021
ABCC3	p.K803N	1	289	0.00346021
ABCC3	p.L1139L	1	289	0.00346021
ABCC3	p.L1496V	1	289	0.00346021
ABCC3	p.L332L	1	289	0.00346021
ABCC3	p.L465L	1	289	0.00346021
ABCC3	p.P834L	1	289	0.00346021
ABCC3	p.Q1365*	1	289	0.00346021
ABCC3	p.S198S	1	289	0.00346021
ABCC3	p.S486S	1	289	0.00346021
ABCC3	p.S622F	1	289	0.00346021
ABCC4	p.E1160*	1	289	0.00346021
ABCC4	p.G96E	1	289	0.00346021
ABCC4	p.R362Q	1	289	0.00346021
ABCC4	p.R474T	1	289	0.00346021
ABCC4	p.R897W	1	289	0.00346021
ABCC4	p.S377P	1	289	0.00346021
ABCC4	p.T1105I	1	289	0.00346021
ABCC4	p.T99T	1	289	0.00346021
ABCC4	p.X25_splice	1	289	0.00346021
ABCC5	p.E491K	1	289	0.00346021
ABCC5	p.K818K	1	289	0.00346021
ABCC5	p.L604L	1	289	0.00346021
ABCC5	p.Q804*	1	289	0.00346021
ABCC5	p.R932*	1	289	0.00346021
ABCC5	p.R946Gfs*15	1	289	0.00346021
ABCC5	p.S807L	1	289	0.00346021
ABCC5	p.T1055T	1	289	0.00346021
ABCC6	p.E1427K	1	289	0.00346021
ABCC6	p.F962F	1	289	0.00346021
ABCC6	p.G1262G	1	289	0.00346021
ABCC6	p.L1201L	1	289	0.00346021
ABCC6	p.L1380L	1	289	0.00346021
ABCC6	p.L27L	1	289	0.00346021
ABCC6	p.L574L	1	289	0.00346021
ABCC6	p.M280I	1	289	0.00346021
ABCC6	p.R1153C	1	289	0.00346021
ABCC6	p.S902L	1	289	0.00346021
ABCC6	p.T364M	1	289	0.00346021
ABCC6	p.V442V	1	289	0.00346021
ABCC8	p.A1184A	1	289	0.00346021
ABCC8	p.A1256V	1	289	0.00346021
ABCC8	p.C921F	1	289	0.00346021
ABCC8	p.D879N	1	289	0.00346021
ABCC8	p.E939Q	1	289	0.00346021
ABCC8	p.G97R	1	289	0.00346021
ABCC8	p.R1144R	1	289	0.00346021
ABCC8	p.R1393C	1	289	0.00346021
ABCC8	p.R298H	1	289	0.00346021
ABCC9	p.A598T	1	289	0.00346021
ABCC9	p.E420G	1	289	0.00346021
ABCC9	p.E953K	1	289	0.00346021
ABCC9	p.E961K	1	289	0.00346021
ABCC9	p.F112F	1	289	0.00346021
ABCC9	p.H1331Ffs*48	1	289	0.00346021
ABCC9	p.I441I	1	289	0.00346021
ABCC9	p.L1093L	1	289	0.00346021
ABCC9	p.L1232L	1	289	0.00346021
ABCC9	p.L609H	1	289	0.00346021
ABCC9	p.L609L	1	289	0.00346021
ABCC9	p.N1485delinsIIQHKY	1	289	0.00346021
ABCC9	p.V417V	1	289	0.00346021
ABCD1	p.K64Q	1	289	0.00346021
ABCD1	p.L21L	1	289	0.00346021
ABCD1	p.R152H	1	289	0.00346021
ABCD1	p.R711L	1	289	0.00346021
ABCD1	p.R74W	1	289	0.00346021
ABCD1	p.S244L	1	289	0.00346021
ABCD1	p.V635V	1	289	0.00346021
ABCD2	p.E61Q	1	289	0.00346021
ABCD3	p.E646K	1	289	0.00346021
ABCD3	p.G607G	1	289	0.00346021
ABCD3	p.Q396*	1	289	0.00346021
ABCD3	p.R246Q	1	289	0.00346021
ABCD4	p.A233V	1	289	0.00346021
ABCD4	p.D140N	1	289	0.00346021
ABCD4	p.E472K	1	289	0.00346021
ABCD4	p.E583Q	1	289	0.00346021
ABCD4	p.F153L	1	289	0.00346021
ABCD4	p.F194L	1	289	0.00346021
ABCE1	p.R531R	1	289	0.00346021
ABCF1	p.G122R	1	289	0.00346021
ABCF1	p.G232del	1	289	0.00346021
ABCF1	p.P615S	1	289	0.00346021
ABCF2	p.A554T	1	289	0.00346021
ABCF2	p.D451N	1	289	0.00346021
ABCF2	p.E205D	1	289	0.00346021
ABCF2	p.F562Y	1	289	0.00346021
ABCF2	p.I295I	1	289	0.00346021
ABCF2	p.R344S	1	289	0.00346021
ABCF3	p.A341V	1	289	0.00346021
ABCF3	p.E242Q	1	289	0.00346021
ABCF3	p.E485E	1	289	0.00346021
ABCF3	p.E587K	1	289	0.00346021
ABCF3	p.E587Q	1	289	0.00346021
ABCF3	p.E644D	1	289	0.00346021
ABCF3	p.L86L	1	289	0.00346021
ABCF3	p.P503S	1	289	0.00346021
ABCF3	p.R445C	1	289	0.00346021
ABCF3	p.V660V	1	289	0.00346021
ABCG1	p.A203E	1	289	0.00346021
ABCG1	p.E230Q	1	289	0.00346021
ABCG1	p.E362K	1	289	0.00346021
ABCG1	p.S28L	1	289	0.00346021
ABCG2	p.A221T	1	289	0.00346021
ABCG2	p.E138Q	1	289	0.00346021
ABCG2	p.E334K	1	289	0.00346021
ABCG2	p.L641F	1	289	0.00346021
ABCG4	p.G12Vfs*41	1	289	0.00346021
ABCG4	p.K38N	1	289	0.00346021
ABCG4	p.L13Dfs*2	1	289	0.00346021
ABCG5	p.L247L	1	289	0.00346021
ABCG5	p.V439V	1	289	0.00346021
ABCG8	p.F433F	1	289	0.00346021
ABCG8	p.F562L	1	289	0.00346021
ABCG8	p.I307I	1	289	0.00346021
ABCG8	p.I646I	1	289	0.00346021
ABCG8	p.L553Pfs*25	1	289	0.00346021
ABCG8	p.L617L	1	289	0.00346021
ABCG8	p.S60T	1	289	0.00346021
ABCG8	p.T76I	1	289	0.00346021
ABHD1	p.A316V	1	289	0.00346021
ABHD1	p.L394L	1	289	0.00346021
ABHD1	p.R266K	1	289	0.00346021
ABHD10	p.A93E	1	289	0.00346021
ABHD10	p.D286N	1	289	0.00346021
ABHD10	p.F80F	1	289	0.00346021
ABHD11	p.E170K	1	289	0.00346021
ABHD11	p.G47Afs*52	1	289	0.00346021
ABHD11	p.L223P	1	289	0.00346021
ABHD12	p.I347V	1	289	0.00346021
ABHD12B	p.R270H	1	289	0.00346021
ABHD12B	p.X178_splice	1	289	0.00346021
ABHD13	p.D109N	1	289	0.00346021
ABHD13	p.D62N	1	289	0.00346021
ABHD13	p.H38Y	1	289	0.00346021
ABHD13	p.L189I	1	289	0.00346021
ABHD13	p.M275I	1	289	0.00346021
ABHD13	p.P239S	1	289	0.00346021
ABHD13	p.V319L	1	289	0.00346021
ABHD14A-ACY1	p.G399G	1	289	0.00346021
ABHD14A-ACY1	p.R310C	1	289	0.00346021
ABHD14A-ACY1	p.V250Gfs*14	1	289	0.00346021
ABHD15	p.*469Sext*28	1	289	0.00346021
ABHD15	p.E236Q	1	289	0.00346021
ABHD16B	p.A256T	1	289	0.00346021
ABHD16B	p.F26F	1	289	0.00346021
ABHD16B	p.P420P	1	289	0.00346021
ABHD17A	p.C270Y	1	289	0.00346021
ABHD17A	p.L248L	1	289	0.00346021
ABHD17A	p.P246S	1	289	0.00346021
ABHD17B	p.L179F	1	289	0.00346021
ABHD17C	p.V107V	1	289	0.00346021
ABHD2	p.C230C	1	289	0.00346021
ABHD2	p.F206F	1	289	0.00346021
ABHD2	p.K281K	1	289	0.00346021
ABHD2	p.L240L	1	289	0.00346021
ABHD2	p.Q251E	1	289	0.00346021
ABHD2	p.V89V	1	289	0.00346021
ABHD3	p.E63D	1	289	0.00346021
ABHD3	p.E63E	1	289	0.00346021
ABHD3	p.F65F	1	289	0.00346021
ABHD3	p.N175Rfs*7	1	289	0.00346021
ABHD4	p.R220*	1	289	0.00346021
ABHD5	p.L66L	1	289	0.00346021
ABHD6	p.L232V	1	289	0.00346021
ABHD6	p.L77F	1	289	0.00346021
ABHD8	p.E349K	1	289	0.00346021
ABHD8	p.E352K	1	289	0.00346021
ABHD8	p.E383*	1	289	0.00346021
ABHD8	p.E403K	1	289	0.00346021
ABHD8	p.F257F	1	289	0.00346021
ABHD8	p.F291F	1	289	0.00346021
ABHD8	p.F331L	1	289	0.00346021
ABHD8	p.R339W	1	289	0.00346021
ABI1	p.D463N	1	289	0.00346021
ABI1	p.Q64Q	1	289	0.00346021
ABI1	p.S277C	1	289	0.00346021
ABI1	p.S344F	1	289	0.00346021
ABI1	p.V339M	1	289	0.00346021
ABI2	p.L171Q	1	289	0.00346021
ABI2	p.S246C	1	289	0.00346021
ABI2	p.Y32H	1	289	0.00346021
ABI3	p.G121S	1	289	0.00346021
ABI3	p.I171M	1	289	0.00346021
ABI3	p.P120P	1	289	0.00346021
ABI3BP	p.A656S	1	289	0.00346021
ABI3BP	p.K174N	1	289	0.00346021
ABI3BP	p.L52F	1	289	0.00346021
ABI3BP	p.R646Q	1	289	0.00346021
ABI3BP	p.R712T	1	289	0.00346021
ABI3BP	p.T971I	1	289	0.00346021
ABL1	p.E27V	1	289	0.00346021
ABL1	p.K454del	1	289	0.00346021
ABL1	p.K607K	1	289	0.00346021
ABL1	p.N336N	1	289	0.00346021
ABL1	p.P408R	1	289	0.00346021
ABL1	p.R47C	1	289	0.00346021
ABL1	p.R577*	1	289	0.00346021
ABL1	p.R639*	1	289	0.00346021
ABL1	p.R674Q	1	289	0.00346021
ABL1	p.Y185Y	1	289	0.00346021
ABL2	p.E235K	1	289	0.00346021
ABL2	p.I191I	1	289	0.00346021
ABL2	p.Q154L	1	289	0.00346021
ABL2	p.S1000*	1	289	0.00346021
ABL2	p.S275F	1	289	0.00346021
ABL2	p.S562L	1	289	0.00346021
ABL2	p.Y1119C	1	289	0.00346021
ABLIM1	p.L63L	1	289	0.00346021
ABLIM1	p.R463C	1	289	0.00346021
ABLIM1	p.R637H	1	289	0.00346021
ABLIM2	p.E15Q	1	289	0.00346021
ABLIM2	p.E59K	1	289	0.00346021
ABLIM2	p.I258I	1	289	0.00346021
ABLIM2	p.L610Cfs*64	1	289	0.00346021
ABLIM3	p.R367W	1	289	0.00346021
ABLIM3	p.T3I	1	289	0.00346021
ABO	p.A157A	1	289	0.00346021
ABR	p.E214Nfs*4	1	289	0.00346021
ABR	p.I384I	1	289	0.00346021
ABR	p.K581T	1	289	0.00346021
ABR	p.P41L	1	289	0.00346021
ABR	p.P765S	1	289	0.00346021
ABR	p.R451K	1	289	0.00346021
ABR	p.S359F	1	289	0.00346021
ABRA	p.R149I	1	289	0.00346021
ABRACL	p.E13K	1	289	0.00346021
ABT1	p.A161T	1	289	0.00346021
ABTB1	p.C400Y	1	289	0.00346021
ABTB1	p.D116N	1	289	0.00346021
ABTB1	p.S314L	1	289	0.00346021
ABTB2	p.E535K	1	289	0.00346021
ABTB2	p.I271M	1	289	0.00346021
AC004381.6	p.D713G	1	289	0.00346021
AC004381.6	p.E9Q	1	289	0.00346021
AC004381.6	p.L738L	1	289	0.00346021
AC004381.6	p.T279M	1	289	0.00346021
AC004381.6	p.X573_splice	1	289	0.00346021
AC004754.3	p.E490D	1	289	0.00346021
AC007040.11	p.V106V	1	289	0.00346021
AC104389.1	p.G34S	1	289	0.00346021
AC104809.3	p.A1093A	1	289	0.00346021
AC124312.1	p.E82K	1	289	0.00346021
AC124312.1	p.L120V	1	289	0.00346021
AC124312.1	p.N42Kfs*2	1	289	0.00346021
AC124312.1	p.N42Mfs*46	1	289	0.00346021
AC231657.1	p.A9A	1	289	0.00346021
ACAA1	p.S166S	1	289	0.00346021
ACAA2	p.E166E	1	289	0.00346021
ACAA2	p.G6A	1	289	0.00346021
ACAA2	p.Q394*	1	289	0.00346021
ACACA	p.D2278H	1	289	0.00346021
ACACA	p.E2026Kfs*5	1	289	0.00346021
ACACA	p.G561Efs*12	1	289	0.00346021
ACACA	p.H1913Y	1	289	0.00346021
ACACA	p.R1206C	1	289	0.00346021
ACACA	p.R1461H	1	289	0.00346021
ACACA	p.R1860W	1	289	0.00346021
ACACA	p.S1946*	1	289	0.00346021
ACACA	p.S737L	1	289	0.00346021
ACACA	p.S93L	1	289	0.00346021
ACACA	p.V519I	1	289	0.00346021
ACACB	p.A314V	1	289	0.00346021
ACACB	p.A39T	1	289	0.00346021
ACACB	p.A785V	1	289	0.00346021
ACACB	p.E1906Q	1	289	0.00346021
ACACB	p.E2309Q	1	289	0.00346021
ACACB	p.H1432H	1	289	0.00346021
ACACB	p.I489V	1	289	0.00346021
ACACB	p.L810L	1	289	0.00346021
ACACB	p.L859L	1	289	0.00346021
ACACB	p.N640D	1	289	0.00346021
ACACB	p.R1334R	1	289	0.00346021
ACACB	p.R2086*	1	289	0.00346021
ACACB	p.R478T	1	289	0.00346021
ACACB	p.R675W	1	289	0.00346021
ACACB	p.R89G	1	289	0.00346021
ACACB	p.S1165F	1	289	0.00346021
ACACB	p.S1357S	1	289	0.00346021
ACACB	p.S666S	1	289	0.00346021
ACACB	p.T2321T	1	289	0.00346021
ACAD10	p.E180Q	1	289	0.00346021
ACAD10	p.H891H	1	289	0.00346021
ACAD10	p.L21L	1	289	0.00346021
ACAD10	p.L443L	1	289	0.00346021
ACAD10	p.R130Q	1	289	0.00346021
ACAD10	p.R331S	1	289	0.00346021
ACAD10	p.T248A	1	289	0.00346021
ACAD10	p.X284_splice	1	289	0.00346021
ACAD11	p.D526N	1	289	0.00346021
ACAD11	p.E668K	1	289	0.00346021
ACAD11	p.H257Y	1	289	0.00346021
ACAD11	p.R653Q	1	289	0.00346021
ACAD11	p.S112F	1	289	0.00346021
ACAD11	p.S300Y	1	289	0.00346021
ACAD11	p.T559A	1	289	0.00346021
ACAD8	p.A121A	1	289	0.00346021
ACAD8	p.E197*	1	289	0.00346021
ACAD8	p.H394Q	1	289	0.00346021
ACAD8	p.R330W	1	289	0.00346021
ACAD9	p.L432L	1	289	0.00346021
ACAD9	p.Q161Q	1	289	0.00346021
ACAD9	p.R446C	1	289	0.00346021
ACAD9	p.S387S	1	289	0.00346021
ACAD9	p.X589_splice	1	289	0.00346021
ACADL	p.G413G	1	289	0.00346021
ACADL	p.S116S	1	289	0.00346021
ACADL	p.Y381Y	1	289	0.00346021
ACADM	p.L154F	1	289	0.00346021
ACADM	p.V262G	1	289	0.00346021
ACADS	p.A355A	1	289	0.00346021
ACADS	p.E173K	1	289	0.00346021
ACADS	p.T374R	1	289	0.00346021
ACADSB	p.L201L	1	289	0.00346021
ACADVL	p.P318S	1	289	0.00346021
ACADVL	p.S517N	1	289	0.00346021
ACADVL	p.S623C	1	289	0.00346021
ACADVL	p.W249*	1	289	0.00346021
ACADVL	p.X536_splice	1	289	0.00346021
ACAN	p.D2392H	1	289	0.00346021
ACAN	p.E2098K	1	289	0.00346021
ACAN	p.E2399Q	1	289	0.00346021
ACAN	p.E2423K	1	289	0.00346021
ACAN	p.F2410Lfs*9	1	289	0.00346021
ACAN	p.G1712E	1	289	0.00346021
ACAN	p.G979A	1	289	0.00346021
ACAN	p.P38P	1	289	0.00346021
ACAN	p.R124C	1	289	0.00346021
ACAN	p.R1910K	1	289	0.00346021
ACAN	p.R2473R	1	289	0.00346021
ACAN	p.T1517T	1	289	0.00346021
ACAN	p.T45T	1	289	0.00346021
ACAN	p.V555V	1	289	0.00346021
ACAP1	p.E154Rfs*6	1	289	0.00346021
ACAP1	p.I612M	1	289	0.00346021
ACAP1	p.Q204Hfs*8	1	289	0.00346021
ACAP1	p.R669G	1	289	0.00346021
ACAP1	p.S563F	1	289	0.00346021
ACAP1	p.V196_E197insTL	1	289	0.00346021
ACAP2	p.F120L	1	289	0.00346021
ACAP2	p.L539L	1	289	0.00346021
ACAP2	p.R770H	1	289	0.00346021
ACAP2	p.S391F	1	289	0.00346021
ACAP2	p.S453C	1	289	0.00346021
ACAP2	p.S519*	1	289	0.00346021
ACAP3	p.D83N	1	289	0.00346021
ACAP3	p.I227S	1	289	0.00346021
ACAP3	p.L167L	1	289	0.00346021
ACAP3	p.R146Pfs*38	1	289	0.00346021
ACAP3	p.V563L	1	289	0.00346021
ACAT1	p.G416E	1	289	0.00346021
ACAT1	p.S357C	1	289	0.00346021
ACAT2	p.F21L	1	289	0.00346021
ACBD3	p.D136H	1	289	0.00346021
ACBD3	p.D453D	1	289	0.00346021
ACBD3	p.E194Q	1	289	0.00346021
ACBD3	p.S444S	1	289	0.00346021
ACBD4	p.M79I	1	289	0.00346021
ACBD4	p.V20V	1	289	0.00346021
ACBD5	p.E376K	1	289	0.00346021
ACCS	p.E426Q	1	289	0.00346021
ACCS	p.R489C	1	289	0.00346021
ACCS	p.X371_splice	1	289	0.00346021
ACCSL	p.E443D	1	289	0.00346021
ACCSL	p.F421F	1	289	0.00346021
ACCSL	p.V262V	1	289	0.00346021
ACCSL	p.X443_splice	1	289	0.00346021
ACD	p.E336K	1	289	0.00346021
ACD	p.H292Y	1	289	0.00346021
ACD	p.P403Cfs*38	1	289	0.00346021
ACE	p.A96Gfs*46	1	289	0.00346021
ACE	p.D238D	1	289	0.00346021
ACE	p.D925Mfs*54	1	289	0.00346021
ACE	p.F372F	1	289	0.00346021
ACE	p.L744M	1	289	0.00346021
ACE	p.P598P	1	289	0.00346021
ACE	p.R1232C	1	289	0.00346021
ACE	p.R857C	1	289	0.00346021
ACE	p.S903S	1	289	0.00346021
ACE	p.T1227T	1	289	0.00346021
ACE	p.V1130V	1	289	0.00346021
ACE	p.Y182Y	1	289	0.00346021
ACE2	p.I618M	1	289	0.00346021
ACE2	p.T496A	1	289	0.00346021
ACE2	p.T803I	1	289	0.00346021
ACER1	p.S33Y	1	289	0.00346021
ACER2	p.I218I	1	289	0.00346021
ACER2	p.Y231*	1	289	0.00346021
ACHE	p.A450T	1	289	0.00346021
ACHE	p.A69A	1	289	0.00346021
ACHE	p.C611S	1	289	0.00346021
ACHE	p.E125Q	1	289	0.00346021
ACHE	p.E499Q	1	289	0.00346021
ACHE	p.E70Vfs*44	1	289	0.00346021
ACHE	p.I482I	1	289	0.00346021
ACHE	p.L22I	1	289	0.00346021
ACIN1	p.D1303N	1	289	0.00346021
ACIN1	p.E941K	1	289	0.00346021
ACIN1	p.R1132Pfs*99	1	289	0.00346021
ACIN1	p.R40R	1	289	0.00346021
ACIN1	p.R904C	1	289	0.00346021
ACIN1	p.R979*	1	289	0.00346021
ACIN1	p.S1057*	1	289	0.00346021
ACIN1	p.S125S	1	289	0.00346021
ACIN1	p.S208L	1	289	0.00346021
ACIN1	p.S365Y	1	289	0.00346021
ACIN1	p.S587C	1	289	0.00346021
ACKR1	p.A177D	1	289	0.00346021
ACKR1	p.A305T	1	289	0.00346021
ACKR1	p.F84L	1	289	0.00346021
ACKR1	p.G324*	1	289	0.00346021
ACKR1	p.L165L	1	289	0.00346021
ACKR3	p.I318M	1	289	0.00346021
ACKR3	p.I344I	1	289	0.00346021
ACKR3	p.I70I	1	289	0.00346021
ACKR3	p.L104L	1	289	0.00346021
ACKR3	p.L84F	1	289	0.00346021
ACKR4	p.I222I	1	289	0.00346021
ACLY	p.D164V	1	289	0.00346021
ACLY	p.D462N	1	289	0.00346021
ACLY	p.E8Q	1	289	0.00346021
ACLY	p.L1023L	1	289	0.00346021
ACLY	p.L324L	1	289	0.00346021
ACLY	p.R422W	1	289	0.00346021
ACLY	p.R495H	1	289	0.00346021
ACLY	p.R915Q	1	289	0.00346021
ACLY	p.S2L	1	289	0.00346021
ACLY	p.V685M	1	289	0.00346021
ACMSD	p.V173M	1	289	0.00346021
ACO1	p.F355S	1	289	0.00346021
ACO1	p.L254V	1	289	0.00346021
ACO1	p.Q351E	1	289	0.00346021
ACO1	p.S161F	1	289	0.00346021
ACO2	p.D512N	1	289	0.00346021
ACO2	p.S412F	1	289	0.00346021
ACOT1	p.G230E	1	289	0.00346021
ACOT1	p.V19Cfs*4	1	289	0.00346021
ACOT11	p.N578delinsKC	1	289	0.00346021
ACOT11	p.N578Rfs*13	1	289	0.00346021
ACOT11	p.S574S	1	289	0.00346021
ACOT12	p.I506I	1	289	0.00346021
ACOT12	p.L297F	1	289	0.00346021
ACOT12	p.L525V	1	289	0.00346021
ACOT13	p.*141*	1	289	0.00346021
ACOT13	p.S92P	1	289	0.00346021
ACOT2	p.E79E	1	289	0.00346021
ACOT2	p.G292E	1	289	0.00346021
ACOT2	p.G296V	1	289	0.00346021
ACOT2	p.G318G	1	289	0.00346021
ACOT2	p.R207P	1	289	0.00346021
ACOT7	p.D353D	1	289	0.00346021
ACOT7	p.I211I	1	289	0.00346021
ACOT7	p.I76M	1	289	0.00346021
ACOT7	p.P115P	1	289	0.00346021
ACOT7	p.R109C	1	289	0.00346021
ACOT8	p.A174V	1	289	0.00346021
ACOT8	p.E35Q	1	289	0.00346021
ACOT8	p.R266Q	1	289	0.00346021
ACOT9	p.E400Q	1	289	0.00346021
ACOT9	p.P213P	1	289	0.00346021
ACOT9	p.P335P	1	289	0.00346021
ACOT9	p.T260N	1	289	0.00346021
ACOT9	p.T52I	1	289	0.00346021
ACOX1	p.R490H	1	289	0.00346021
ACOX1	p.R509K	1	289	0.00346021
ACOX2	p.*682*	1	289	0.00346021
ACOX2	p.*682Sext*29	1	289	0.00346021
ACOX2	p.D492N	1	289	0.00346021
ACOX2	p.I315I	1	289	0.00346021
ACOX2	p.L521L	1	289	0.00346021
ACOX2	p.Q488H	1	289	0.00346021
ACOX2	p.V545V	1	289	0.00346021
ACOX3	p.D636Y	1	289	0.00346021
ACOX3	p.G668G	1	289	0.00346021
ACOX3	p.M434I	1	289	0.00346021
ACOX3	p.R355C	1	289	0.00346021
ACOX3	p.R84W	1	289	0.00346021
ACOXL	p.A542T	1	289	0.00346021
ACOXL	p.E182Q	1	289	0.00346021
ACOXL	p.H483R	1	289	0.00346021
ACP1	p.E51Q	1	289	0.00346021
ACP2	p.R348C	1	289	0.00346021
ACP5	p.E286K	1	289	0.00346021
ACP5	p.G32G	1	289	0.00346021
ACP5	p.L279L	1	289	0.00346021
ACP5	p.V106M	1	289	0.00346021
ACP6	p.A97A	1	289	0.00346021
ACP6	p.E199Kfs*14	1	289	0.00346021
ACP6	p.S310S	1	289	0.00346021
ACP6	p.S369F	1	289	0.00346021
ACP6	p.S403L	1	289	0.00346021
ACPP	p.R163H	1	289	0.00346021
ACPP	p.R28L	1	289	0.00346021
ACPP	p.S62*	1	289	0.00346021
ACPT	p.D327H	1	289	0.00346021
ACPT	p.G259R	1	289	0.00346021
ACPT	p.S377F	1	289	0.00346021
ACPT	p.S406T	1	289	0.00346021
ACPT	p.W136C	1	289	0.00346021
ACPT	p.X151_splice	1	289	0.00346021
ACR	p.G181S	1	289	0.00346021
ACR	p.I259I	1	289	0.00346021
ACR	p.Q220*	1	289	0.00346021
ACRBP	p.A140P	1	289	0.00346021
ACRBP	p.F356F	1	289	0.00346021
ACRBP	p.Q197Q	1	289	0.00346021
ACRC	p.A41V	1	289	0.00346021
ACRC	p.A457A	1	289	0.00346021
ACRC	p.D198D	1	289	0.00346021
ACRC	p.D206D	1	289	0.00346021
ACRC	p.D297N	1	289	0.00346021
ACRC	p.L354L	1	289	0.00346021
ACRC	p.S322L	1	289	0.00346021
ACRC	p.S393*	1	289	0.00346021
ACRC	p.S510C	1	289	0.00346021
ACRC	p.T651T	1	289	0.00346021
ACRV1	p.M196I	1	289	0.00346021
ACSBG1	p.A391T	1	289	0.00346021
ACSBG1	p.E254K	1	289	0.00346021
ACSBG1	p.F124L	1	289	0.00346021
ACSBG1	p.G549D	1	289	0.00346021
ACSBG1	p.I187M	1	289	0.00346021
ACSBG1	p.S28N	1	289	0.00346021
ACSBG2	p.E477*	1	289	0.00346021
ACSBG2	p.G417D	1	289	0.00346021
ACSBG2	p.I395I	1	289	0.00346021
ACSBG2	p.S169L	1	289	0.00346021
ACSBG2	p.V356V	1	289	0.00346021
ACSF2	p.A160T	1	289	0.00346021
ACSF2	p.F336L	1	289	0.00346021
ACSF2	p.G338S	1	289	0.00346021
ACSF2	p.I392I	1	289	0.00346021
ACSF2	p.L139L	1	289	0.00346021
ACSF2	p.Q192*	1	289	0.00346021
ACSF2	p.R611*	1	289	0.00346021
ACSF2	p.S114F	1	289	0.00346021
ACSF2	p.S333C	1	289	0.00346021
ACSF2	p.V189I	1	289	0.00346021
ACSF3	p.A131V	1	289	0.00346021
ACSF3	p.E269Q	1	289	0.00346021
ACSF3	p.E359K	1	289	0.00346021
ACSF3	p.G513S	1	289	0.00346021
ACSF3	p.R74C	1	289	0.00346021
ACSL1	p.G504G	1	289	0.00346021
ACSL1	p.G542E	1	289	0.00346021
ACSL1	p.Q517*	1	289	0.00346021
ACSL1	p.T361S	1	289	0.00346021
ACSL3	p.I386I	1	289	0.00346021
ACSL3	p.Q405*	1	289	0.00346021
ACSL3	p.S361C	1	289	0.00346021
ACSL4	p.E243Q	1	289	0.00346021
ACSL4	p.E633D	1	289	0.00346021
ACSL4	p.G442*	1	289	0.00346021
ACSL4	p.I225M	1	289	0.00346021
ACSL4	p.K593N	1	289	0.00346021
ACSL4	p.R672G	1	289	0.00346021
ACSL5	p.G270E	1	289	0.00346021
ACSL5	p.L343L	1	289	0.00346021
ACSL6	p.L484I	1	289	0.00346021
ACSL6	p.Q80E	1	289	0.00346021
ACSL6	p.S664*	1	289	0.00346021
ACSL6	p.V251M	1	289	0.00346021
ACSM1	p.G228G	1	289	0.00346021
ACSM1	p.G562Efs*4	1	289	0.00346021
ACSM1	p.R89I	1	289	0.00346021
ACSM1	p.T359M	1	289	0.00346021
ACSM2A	p.D498H	1	289	0.00346021
ACSM2A	p.F194I	1	289	0.00346021
ACSM2A	p.G99A	1	289	0.00346021
ACSM2A	p.I378I	1	289	0.00346021
ACSM2B	p.E545Q	1	289	0.00346021
ACSM2B	p.Q559*	1	289	0.00346021
ACSM2B	p.S517S	1	289	0.00346021
ACSM2B	p.S66R	1	289	0.00346021
ACSM3	p.K580N	1	289	0.00346021
ACSM4	p.D400H	1	289	0.00346021
ACSM4	p.P425R	1	289	0.00346021
ACSM4	p.R43H	1	289	0.00346021
ACSM4	p.S210C	1	289	0.00346021
ACSM4	p.S433F	1	289	0.00346021
ACSM5	p.E241K	1	289	0.00346021
ACSM5	p.G346R	1	289	0.00346021
ACSM5	p.K566N	1	289	0.00346021
ACSM5	p.S22C	1	289	0.00346021
ACSM5	p.V320V	1	289	0.00346021
ACSM6	p.E372K	1	289	0.00346021
ACSM6	p.K336N	1	289	0.00346021
ACSM6	p.S103L	1	289	0.00346021
ACSS1	p.A469V	1	289	0.00346021
ACSS1	p.C422Y	1	289	0.00346021
ACSS1	p.P455A	1	289	0.00346021
ACSS1	p.P46S	1	289	0.00346021
ACSS1	p.P86P	1	289	0.00346021
ACSS1	p.R639W	1	289	0.00346021
ACSS1	p.S409C	1	289	0.00346021
ACSS2	p.A643T	1	289	0.00346021
ACSS2	p.I564I	1	289	0.00346021
ACSS2	p.Q135E	1	289	0.00346021
ACSS3	p.A116A	1	289	0.00346021
ACSS3	p.E122Q	1	289	0.00346021
ACSS3	p.E572K	1	289	0.00346021
ACSS3	p.V581M	1	289	0.00346021
ACTA1	p.F202F	1	289	0.00346021
ACTA1	p.F23F	1	289	0.00346021
ACTA1	p.I269S	1	289	0.00346021
ACTA1	p.S283N	1	289	0.00346021
ACTA2	p.Q355Q	1	289	0.00346021
ACTA2	p.S267C	1	289	0.00346021
ACTB	p.D179N	1	289	0.00346021
ACTB	p.D2N	1	289	0.00346021
ACTB	p.G158R	1	289	0.00346021
ACTB	p.K238N	1	289	0.00346021
ACTB	p.K50del	1	289	0.00346021
ACTB	p.R372H	1	289	0.00346021
ACTB	p.S348W	1	289	0.00346021
ACTBL2	p.A233T	1	289	0.00346021
ACTBL2	p.H162D	1	289	0.00346021
ACTBL2	p.R40*	1	289	0.00346021
ACTC1	p.G22S	1	289	0.00346021
ACTC1	p.Q123*	1	289	0.00346021
ACTC1	p.R185W	1	289	0.00346021
ACTC1	p.R30C	1	289	0.00346021
ACTC1	p.R39C	1	289	0.00346021
ACTG1	p.E167K	1	289	0.00346021
ACTG1	p.E93*	1	289	0.00346021
ACTG1	p.M325I	1	289	0.00346021
ACTG1	p.P322L	1	289	0.00346021
ACTG1	p.R95C	1	289	0.00346021
ACTG2	p.A136T	1	289	0.00346021
ACTG2	p.E260K	1	289	0.00346021
ACTG2	p.E4Q	1	289	0.00346021
ACTG2	p.E58K	1	289	0.00346021
ACTL10	p.*246Sext*18	1	289	0.00346021
ACTL10	p.D242N	1	289	0.00346021
ACTL10	p.R74C	1	289	0.00346021
ACTL6A	p.*430Sext*54	1	289	0.00346021
ACTL6A	p.F210L	1	289	0.00346021
ACTL6A	p.I41V	1	289	0.00346021
ACTL6A	p.L209L	1	289	0.00346021
ACTL6B	p.A156G	1	289	0.00346021
ACTL6B	p.A28T	1	289	0.00346021
ACTL6B	p.E91K	1	289	0.00346021
ACTL6B	p.R24C	1	289	0.00346021
ACTL7A	p.M331I	1	289	0.00346021
ACTL7A	p.P387L	1	289	0.00346021
ACTL7A	p.Q375Q	1	289	0.00346021
ACTL7B	p.E169K	1	289	0.00346021
ACTL7B	p.R135H	1	289	0.00346021
ACTL7B	p.R325H	1	289	0.00346021
ACTL7B	p.S6S	1	289	0.00346021
ACTL7B	p.V126M	1	289	0.00346021
ACTL8	p.*367Wext*30	1	289	0.00346021
ACTL8	p.A205T	1	289	0.00346021
ACTL8	p.F312F	1	289	0.00346021
ACTL9	p.A217T	1	289	0.00346021
ACTL9	p.D284N	1	289	0.00346021
ACTL9	p.G21G	1	289	0.00346021
ACTL9	p.R413H	1	289	0.00346021
ACTL9	p.S179S	1	289	0.00346021
ACTN1	p.E513Q	1	289	0.00346021
ACTN1	p.E629*	1	289	0.00346021
ACTN1	p.P801P	1	289	0.00346021
ACTN1	p.R850R	1	289	0.00346021
ACTN2	p.H633Y	1	289	0.00346021
ACTN2	p.M536V	1	289	0.00346021
ACTN2	p.P856P	1	289	0.00346021
ACTN2	p.Q426H	1	289	0.00346021
ACTN2	p.V602A	1	289	0.00346021
ACTN3	p.A483E	1	289	0.00346021
ACTN3	p.E371K	1	289	0.00346021
ACTN3	p.E411K	1	289	0.00346021
ACTN3	p.I216M	1	289	0.00346021
ACTN3	p.N283Y	1	289	0.00346021
ACTN3	p.N694K	1	289	0.00346021
ACTN3	p.R577Q	1	289	0.00346021
ACTN3	p.S438W	1	289	0.00346021
ACTN3	p.T185I	1	289	0.00346021
ACTN3	p.T254T	1	289	0.00346021
ACTN3	p.V889M	1	289	0.00346021
ACTN3	p.W382R	1	289	0.00346021
ACTN4	p.A115V	1	289	0.00346021
ACTN4	p.A830T	1	289	0.00346021
ACTN4	p.A830V	1	289	0.00346021
ACTN4	p.D430N	1	289	0.00346021
ACTN4	p.E254K	1	289	0.00346021
ACTN4	p.E737K	1	289	0.00346021
ACTN4	p.E865*	1	289	0.00346021
ACTN4	p.F831F	1	289	0.00346021
ACTN4	p.I880I	1	289	0.00346021
ACTN4	p.V826V	1	289	0.00346021
ACTN4	p.Y486Y	1	289	0.00346021
ACTR10	p.K410K	1	289	0.00346021
ACTR10	p.L408L	1	289	0.00346021
ACTR10	p.L75L	1	289	0.00346021
ACTR1A	p.D245H	1	289	0.00346021
ACTR1A	p.E172K	1	289	0.00346021
ACTR1A	p.E219Q	1	289	0.00346021
ACTR1B	p.Q98*	1	289	0.00346021
ACTR2	p.L109L	1	289	0.00346021
ACTR2	p.R80*	1	289	0.00346021
ACTR3	p.G165G	1	289	0.00346021
ACTR3	p.R334H	1	289	0.00346021
ACTR3B	p.F282F	1	289	0.00346021
ACTR3B	p.R409C	1	289	0.00346021
ACTR3C	p.S41S	1	289	0.00346021
ACTR5	p.E244E	1	289	0.00346021
ACTR5	p.G164E	1	289	0.00346021
ACTR5	p.R145Q	1	289	0.00346021
ACTR6	p.L130L	1	289	0.00346021
ACTR6	p.M1?	1	289	0.00346021
ACTR6	p.R31W	1	289	0.00346021
ACTR6	p.R379K	1	289	0.00346021
ACTR6	p.T41N	1	289	0.00346021
ACTR6	p.V125Sfs*10	1	289	0.00346021
ACTR8	p.E5Q	1	289	0.00346021
ACTR8	p.H161Y	1	289	0.00346021
ACTRT1	p.D335N	1	289	0.00346021
ACTRT1	p.H176H	1	289	0.00346021
ACTRT1	p.H91R	1	289	0.00346021
ACTRT1	p.L145L	1	289	0.00346021
ACTRT1	p.R234Q	1	289	0.00346021
ACTRT1	p.S26C	1	289	0.00346021
ACTRT2	p.G247E	1	289	0.00346021
ACTRT2	p.S370S	1	289	0.00346021
ACTRT2	p.V167V	1	289	0.00346021
ACTRT3	p.G73S	1	289	0.00346021
ACTRT3	p.L296V	1	289	0.00346021
ACVR1B	p.D335G	1	289	0.00346021
ACVR1B	p.K504K	1	289	0.00346021
ACVR1B	p.R415Q	1	289	0.00346021
ACVR1B	p.S498S	1	289	0.00346021
ACVR1C	p.A129A	1	289	0.00346021
ACVR1C	p.T241T	1	289	0.00346021
ACVR2A	p.D96Tfs*54	1	289	0.00346021
ACVR2A	p.E234K	1	289	0.00346021
ACVR2A	p.E244Q	1	289	0.00346021
ACVR2A	p.G251D	1	289	0.00346021
ACVR2A	p.K65N	1	289	0.00346021
ACVR2A	p.R255Tfs*6	1	289	0.00346021
ACVR2A	p.V74V	1	289	0.00346021
ACVR2B	p.F108F	1	289	0.00346021
ACVRL1	p.L381P	1	289	0.00346021
ACVRL1	p.R334H	1	289	0.00346021
ACVRL1	p.R386C	1	289	0.00346021
ACVRL1	p.S333S	1	289	0.00346021
ACY1	p.L20Cfs*6	1	289	0.00346021
ADA	p.L325L	1	289	0.00346021
ADA	p.P114T	1	289	0.00346021
ADA	p.P116L	1	289	0.00346021
ADAD1	p.D270N	1	289	0.00346021
ADAD1	p.E226G	1	289	0.00346021
ADAD1	p.F350F	1	289	0.00346021
ADAD1	p.K22N	1	289	0.00346021
ADAD1	p.L324H	1	289	0.00346021
ADAD1	p.R241K	1	289	0.00346021
ADAD2	p.A502V	1	289	0.00346021
ADAD2	p.G311D	1	289	0.00346021
ADAD2	p.H284L	1	289	0.00346021
ADAD2	p.H284Q	1	289	0.00346021
ADAD2	p.L360L	1	289	0.00346021
ADAL	p.D82H	1	289	0.00346021
ADAL	p.E218Kfs*33	1	289	0.00346021
ADAM10	p.E403Q	1	289	0.00346021
ADAM10	p.E56K	1	289	0.00346021
ADAM10	p.L542L	1	289	0.00346021
ADAM10	p.S247F	1	289	0.00346021
ADAM11	p.A273A	1	289	0.00346021
ADAM12	p.F422F	1	289	0.00346021
ADAM12	p.G479*	1	289	0.00346021
ADAM12	p.L807L	1	289	0.00346021
ADAM12	p.M335I	1	289	0.00346021
ADAM12	p.V552V	1	289	0.00346021
ADAM15	p.I595F	1	289	0.00346021
ADAM15	p.I595I	1	289	0.00346021
ADAM15	p.P361_G362insK	1	289	0.00346021
ADAM15	p.P361Lfs*29	1	289	0.00346021
ADAM15	p.R295G	1	289	0.00346021
ADAM15	p.R562H	1	289	0.00346021
ADAM15	p.R658Q	1	289	0.00346021
ADAM17	p.F581F	1	289	0.00346021
ADAM17	p.F94L	1	289	0.00346021
ADAM17	p.L5F	1	289	0.00346021
ADAM18	p.A516A	1	289	0.00346021
ADAM18	p.D455N	1	289	0.00346021
ADAM18	p.E373Q	1	289	0.00346021
ADAM18	p.R543W	1	289	0.00346021
ADAM18	p.T341I	1	289	0.00346021
ADAM19	p.A218V	1	289	0.00346021
ADAM19	p.C565S	1	289	0.00346021
ADAM19	p.C846Y	1	289	0.00346021
ADAM19	p.E698*	1	289	0.00346021
ADAM19	p.P868P	1	289	0.00346021
ADAM19	p.Q42H	1	289	0.00346021
ADAM19	p.R199H	1	289	0.00346021
ADAM19	p.S736L	1	289	0.00346021
ADAM19	p.V127I	1	289	0.00346021
ADAM19	p.X319_splice	1	289	0.00346021
ADAM2	p.A202T	1	289	0.00346021
ADAM2	p.D399A	1	289	0.00346021
ADAM2	p.K54K	1	289	0.00346021
ADAM2	p.K552Q	1	289	0.00346021
ADAM2	p.R674H	1	289	0.00346021
ADAM2	p.S530L	1	289	0.00346021
ADAM20	p.G734R	1	289	0.00346021
ADAM20	p.P138S	1	289	0.00346021
ADAM21	p.C438Y	1	289	0.00346021
ADAM21	p.E259Q	1	289	0.00346021
ADAM21	p.E566Q	1	289	0.00346021
ADAM21	p.H395Y	1	289	0.00346021
ADAM21	p.H596Y	1	289	0.00346021
ADAM21	p.L46F	1	289	0.00346021
ADAM21	p.Q350H	1	289	0.00346021
ADAM21	p.S602C	1	289	0.00346021
ADAM21	p.S721*	1	289	0.00346021
ADAM21	p.V135L	1	289	0.00346021
ADAM22	p.L243L	1	289	0.00346021
ADAM22	p.R829*	1	289	0.00346021
ADAM22	p.R831Q	1	289	0.00346021
ADAM22	p.S258S	1	289	0.00346021
ADAM22	p.V105M	1	289	0.00346021
ADAM22	p.V357V	1	289	0.00346021
ADAM23	p.K356K	1	289	0.00346021
ADAM23	p.N507H	1	289	0.00346021
ADAM23	p.R268I	1	289	0.00346021
ADAM23	p.S430L	1	289	0.00346021
ADAM23	p.S541S	1	289	0.00346021
ADAM28	p.D488H	1	289	0.00346021
ADAM28	p.E152E	1	289	0.00346021
ADAM29	p.K639Efs*17	1	289	0.00346021
ADAM29	p.L116L	1	289	0.00346021
ADAM29	p.L72I	1	289	0.00346021
ADAM29	p.Q86*	1	289	0.00346021
ADAM29	p.R295I	1	289	0.00346021
ADAM29	p.R311H	1	289	0.00346021
ADAM29	p.R771Q	1	289	0.00346021
ADAM30	p.C110Sfs*7	1	289	0.00346021
ADAM30	p.C353Y	1	289	0.00346021
ADAM30	p.D177H	1	289	0.00346021
ADAM32	p.G103G	1	289	0.00346021
ADAM32	p.G99E	1	289	0.00346021
ADAM32	p.H455Q	1	289	0.00346021
ADAM32	p.Q755E	1	289	0.00346021
ADAM32	p.S372*	1	289	0.00346021
ADAM32	p.T113Sfs*5	1	289	0.00346021
ADAM33	p.G601S	1	289	0.00346021
ADAM33	p.S595C	1	289	0.00346021
ADAM7	p.E188K	1	289	0.00346021
ADAM7	p.E259*	1	289	0.00346021
ADAM7	p.H432R	1	289	0.00346021
ADAM7	p.I192*	1	289	0.00346021
ADAM7	p.R486K	1	289	0.00346021
ADAM7	p.X18_splice	1	289	0.00346021
ADAM7	p.X78_splice	1	289	0.00346021
ADAM8	p.G217E	1	289	0.00346021
ADAM8	p.P637L	1	289	0.00346021
ADAM8	p.R684H	1	289	0.00346021
ADAM9	p.E159Q	1	289	0.00346021
ADAM9	p.H347H	1	289	0.00346021
ADAM9	p.Q199*	1	289	0.00346021
ADAM9	p.R202P	1	289	0.00346021
ADAM9	p.R755L	1	289	0.00346021
ADAM9	p.S323*	1	289	0.00346021
ADAM9	p.S343F	1	289	0.00346021
ADAM9	p.S609P	1	289	0.00346021
ADAM9	p.S9*	1	289	0.00346021
ADAMDEC1	p.D304N	1	289	0.00346021
ADAMDEC1	p.S324*	1	289	0.00346021
ADAMTS1	p.D791Y	1	289	0.00346021
ADAMTS1	p.G15A	1	289	0.00346021
ADAMTS1	p.L14Q	1	289	0.00346021
ADAMTS1	p.L799F	1	289	0.00346021
ADAMTS1	p.R330Q	1	289	0.00346021
ADAMTS1	p.S287S	1	289	0.00346021
ADAMTS1	p.S761F	1	289	0.00346021
ADAMTS10	p.A42Rfs*49	1	289	0.00346021
ADAMTS10	p.A52A	1	289	0.00346021
ADAMTS10	p.A860S	1	289	0.00346021
ADAMTS10	p.G335S	1	289	0.00346021
ADAMTS10	p.I41F	1	289	0.00346021
ADAMTS10	p.I41T	1	289	0.00346021
ADAMTS10	p.P538P	1	289	0.00346021
ADAMTS10	p.R1046W	1	289	0.00346021
ADAMTS10	p.T519T	1	289	0.00346021
ADAMTS10	p.V1075V	1	289	0.00346021
ADAMTS10	p.W433*	1	289	0.00346021
ADAMTS12	p.C1380Y	1	289	0.00346021
ADAMTS12	p.E1258Q	1	289	0.00346021
ADAMTS12	p.E1445D	1	289	0.00346021
ADAMTS12	p.E735K	1	289	0.00346021
ADAMTS12	p.E809Q	1	289	0.00346021
ADAMTS12	p.E918K	1	289	0.00346021
ADAMTS12	p.G763G	1	289	0.00346021
ADAMTS12	p.K1493N	1	289	0.00346021
ADAMTS12	p.K1590E	1	289	0.00346021
ADAMTS12	p.L141L	1	289	0.00346021
ADAMTS12	p.M1555I	1	289	0.00346021
ADAMTS12	p.P427L	1	289	0.00346021
ADAMTS12	p.Q1550E	1	289	0.00346021
ADAMTS12	p.R36C	1	289	0.00346021
ADAMTS13	p.A1338A	1	289	0.00346021
ADAMTS13	p.A736A	1	289	0.00346021
ADAMTS13	p.G869G	1	289	0.00346021
ADAMTS13	p.P1171L	1	289	0.00346021
ADAMTS13	p.Q300Q	1	289	0.00346021
ADAMTS13	p.R765Q	1	289	0.00346021
ADAMTS13	p.S394Hfs*105	1	289	0.00346021
ADAMTS13	p.T993T	1	289	0.00346021
ADAMTS13	p.V906I	1	289	0.00346021
ADAMTS14	p.C1005C	1	289	0.00346021
ADAMTS14	p.D454N	1	289	0.00346021
ADAMTS14	p.E1006Q	1	289	0.00346021
ADAMTS14	p.E226K	1	289	0.00346021
ADAMTS14	p.G837R	1	289	0.00346021
ADAMTS14	p.P1137T	1	289	0.00346021
ADAMTS14	p.R893Efs*66	1	289	0.00346021
ADAMTS14	p.R893W	1	289	0.00346021
ADAMTS14	p.T1039T	1	289	0.00346021
ADAMTS14	p.V57V	1	289	0.00346021
ADAMTS14	p.V827I	1	289	0.00346021
ADAMTS15	p.G589S	1	289	0.00346021
ADAMTS15	p.S113W	1	289	0.00346021
ADAMTS15	p.S869F	1	289	0.00346021
ADAMTS15	p.V601M	1	289	0.00346021
ADAMTS16	p.D111N	1	289	0.00346021
ADAMTS16	p.D729H	1	289	0.00346021
ADAMTS16	p.E1068K	1	289	0.00346021
ADAMTS16	p.E559K	1	289	0.00346021
ADAMTS16	p.F522V	1	289	0.00346021
ADAMTS16	p.F624F	1	289	0.00346021
ADAMTS16	p.G53S	1	289	0.00346021
ADAMTS16	p.G721E	1	289	0.00346021
ADAMTS16	p.G944G	1	289	0.00346021
ADAMTS16	p.Q1072Q	1	289	0.00346021
ADAMTS16	p.Q148*	1	289	0.00346021
ADAMTS16	p.Q494K	1	289	0.00346021
ADAMTS16	p.R1088Q	1	289	0.00346021
ADAMTS16	p.R1158W	1	289	0.00346021
ADAMTS16	p.R193K	1	289	0.00346021
ADAMTS16	p.R276W	1	289	0.00346021
ADAMTS16	p.R775R	1	289	0.00346021
ADAMTS16	p.S590L	1	289	0.00346021
ADAMTS16	p.T917M	1	289	0.00346021
ADAMTS16	p.V734V	1	289	0.00346021
ADAMTS17	p.A407T	1	289	0.00346021
ADAMTS17	p.C955C	1	289	0.00346021
ADAMTS17	p.H859Y	1	289	0.00346021
ADAMTS17	p.L714L	1	289	0.00346021
ADAMTS17	p.L764F	1	289	0.00346021
ADAMTS17	p.N168S	1	289	0.00346021
ADAMTS17	p.R319*	1	289	0.00346021
ADAMTS17	p.S414*	1	289	0.00346021
ADAMTS17	p.V741A	1	289	0.00346021
ADAMTS18	p.A933S	1	289	0.00346021
ADAMTS18	p.E1108E	1	289	0.00346021
ADAMTS18	p.G699S	1	289	0.00346021
ADAMTS18	p.G949A	1	289	0.00346021
ADAMTS18	p.H1196Q	1	289	0.00346021
ADAMTS18	p.H121D	1	289	0.00346021
ADAMTS18	p.Q960R	1	289	0.00346021
ADAMTS18	p.R775Q	1	289	0.00346021
ADAMTS18	p.S115L	1	289	0.00346021
ADAMTS18	p.V959M	1	289	0.00346021
ADAMTS19	p.A1042A	1	289	0.00346021
ADAMTS19	p.D449N	1	289	0.00346021
ADAMTS19	p.E1047K	1	289	0.00346021
ADAMTS19	p.E446K	1	289	0.00346021
ADAMTS19	p.E638E	1	289	0.00346021
ADAMTS19	p.G473V	1	289	0.00346021
ADAMTS19	p.K763N	1	289	0.00346021
ADAMTS19	p.R1030C	1	289	0.00346021
ADAMTS19	p.R1174Q	1	289	0.00346021
ADAMTS19	p.R990*	1	289	0.00346021
ADAMTS19	p.S556F	1	289	0.00346021
ADAMTS19	p.Y960F	1	289	0.00346021
ADAMTS2	p.A594T	1	289	0.00346021
ADAMTS2	p.D1115N	1	289	0.00346021
ADAMTS2	p.D757D	1	289	0.00346021
ADAMTS2	p.L307S	1	289	0.00346021
ADAMTS2	p.R1047H	1	289	0.00346021
ADAMTS2	p.R1194I	1	289	0.00346021
ADAMTS2	p.S1147Y	1	289	0.00346021
ADAMTS20	p.C1263*	1	289	0.00346021
ADAMTS20	p.C521Y	1	289	0.00346021
ADAMTS20	p.D698N	1	289	0.00346021
ADAMTS20	p.D708H	1	289	0.00346021
ADAMTS20	p.E1636*	1	289	0.00346021
ADAMTS20	p.E50K	1	289	0.00346021
ADAMTS20	p.G1847G	1	289	0.00346021
ADAMTS20	p.K1662T	1	289	0.00346021
ADAMTS20	p.K1702Rfs*19	1	289	0.00346021
ADAMTS20	p.M994I	1	289	0.00346021
ADAMTS20	p.P75L	1	289	0.00346021
ADAMTS20	p.Q1447R	1	289	0.00346021
ADAMTS20	p.R1099Q	1	289	0.00346021
ADAMTS20	p.R599R	1	289	0.00346021
ADAMTS3	p.G252A	1	289	0.00346021
ADAMTS3	p.G473E	1	289	0.00346021
ADAMTS3	p.G682E	1	289	0.00346021
ADAMTS3	p.N1194S	1	289	0.00346021
ADAMTS3	p.R1196H	1	289	0.00346021
ADAMTS3	p.R572H	1	289	0.00346021
ADAMTS3	p.R929C	1	289	0.00346021
ADAMTS3	p.R929H	1	289	0.00346021
ADAMTS4	p.A614A	1	289	0.00346021
ADAMTS4	p.G522G	1	289	0.00346021
ADAMTS4	p.S735S	1	289	0.00346021
ADAMTS4	p.V338V	1	289	0.00346021
ADAMTS5	p.C553Y	1	289	0.00346021
ADAMTS5	p.D642Y	1	289	0.00346021
ADAMTS5	p.D727G	1	289	0.00346021
ADAMTS5	p.E177*	1	289	0.00346021
ADAMTS5	p.E434K	1	289	0.00346021
ADAMTS5	p.L818M	1	289	0.00346021
ADAMTS5	p.R162C	1	289	0.00346021
ADAMTS5	p.R96Q	1	289	0.00346021
ADAMTS5	p.Y302C	1	289	0.00346021
ADAMTS6	p.D64N	1	289	0.00346021
ADAMTS6	p.E391K	1	289	0.00346021
ADAMTS6	p.G1050R	1	289	0.00346021
ADAMTS6	p.L1046L	1	289	0.00346021
ADAMTS6	p.T1080N	1	289	0.00346021
ADAMTS7	p.A647T	1	289	0.00346021
ADAMTS7	p.C1446*	1	289	0.00346021
ADAMTS7	p.C1446Y	1	289	0.00346021
ADAMTS7	p.G854G	1	289	0.00346021
ADAMTS7	p.P1393P	1	289	0.00346021
ADAMTS7	p.R1563Q	1	289	0.00346021
ADAMTS7	p.R475H	1	289	0.00346021
ADAMTS7	p.S551S	1	289	0.00346021
ADAMTS7	p.T652I	1	289	0.00346021
ADAMTS8	p.E193Q	1	289	0.00346021
ADAMTS8	p.E858K	1	289	0.00346021
ADAMTS8	p.G354R	1	289	0.00346021
ADAMTS8	p.R674W	1	289	0.00346021
ADAMTS9	p.D1585H	1	289	0.00346021
ADAMTS9	p.G130E	1	289	0.00346021
ADAMTS9	p.G1572G	1	289	0.00346021
ADAMTS9	p.N230H	1	289	0.00346021
ADAMTS9	p.P1238P	1	289	0.00346021
ADAMTS9	p.R1810R	1	289	0.00346021
ADAMTS9	p.R771*	1	289	0.00346021
ADAMTSL1	p.A865A	1	289	0.00346021
ADAMTSL1	p.C162C	1	289	0.00346021
ADAMTSL1	p.D1094N	1	289	0.00346021
ADAMTSL1	p.D114N	1	289	0.00346021
ADAMTSL1	p.D1291N	1	289	0.00346021
ADAMTSL1	p.D941N	1	289	0.00346021
ADAMTSL1	p.E912E	1	289	0.00346021
ADAMTSL1	p.L109F	1	289	0.00346021
ADAMTSL1	p.L241L	1	289	0.00346021
ADAMTSL1	p.L794P	1	289	0.00346021
ADAMTSL1	p.P855L	1	289	0.00346021
ADAMTSL1	p.S948*	1	289	0.00346021
ADAMTSL1	p.T11I	1	289	0.00346021
ADAMTSL1	p.T1444T	1	289	0.00346021
ADAMTSL1	p.T893M	1	289	0.00346021
ADAMTSL1	p.T994S	1	289	0.00346021
ADAMTSL2	p.A587V	1	289	0.00346021
ADAMTSL2	p.C753C	1	289	0.00346021
ADAMTSL2	p.D156D	1	289	0.00346021
ADAMTSL2	p.D209D	1	289	0.00346021
ADAMTSL2	p.E528K	1	289	0.00346021
ADAMTSL2	p.E574Cfs*37	1	289	0.00346021
ADAMTSL2	p.H950Pfs*13	1	289	0.00346021
ADAMTSL2	p.N266N	1	289	0.00346021
ADAMTSL2	p.P553P	1	289	0.00346021
ADAMTSL2	p.W568R	1	289	0.00346021
ADAMTSL3	p.A1312T	1	289	0.00346021
ADAMTSL3	p.D1230N	1	289	0.00346021
ADAMTSL3	p.E539G	1	289	0.00346021
ADAMTSL3	p.E601K	1	289	0.00346021
ADAMTSL3	p.K1335K	1	289	0.00346021
ADAMTSL3	p.L47V	1	289	0.00346021
ADAMTSL3	p.L925Sfs*9	1	289	0.00346021
ADAMTSL3	p.Q1249Q	1	289	0.00346021
ADAMTSL3	p.Q902H	1	289	0.00346021
ADAMTSL3	p.R1320*	1	289	0.00346021
ADAMTSL3	p.R1446H	1	289	0.00346021
ADAMTSL3	p.S1437F	1	289	0.00346021
ADAMTSL4	p.A1046T	1	289	0.00346021
ADAMTSL4	p.E38K	1	289	0.00346021
ADAMTSL4	p.E695Q	1	289	0.00346021
ADAMTSL4	p.E909D	1	289	0.00346021
ADAMTSL4	p.G757Vfs*62	1	289	0.00346021
ADAMTSL4	p.L18L	1	289	0.00346021
ADAMTSL4	p.P97L	1	289	0.00346021
ADAMTSL4	p.R425H	1	289	0.00346021
ADAMTSL4	p.R647R	1	289	0.00346021
ADAMTSL4	p.S55F	1	289	0.00346021
ADAMTSL5	p.F93L	1	289	0.00346021
ADAP1	p.H76H	1	289	0.00346021
ADAP2	p.D67V	1	289	0.00346021
ADAP2	p.E110K	1	289	0.00346021
ADAP2	p.R337W	1	289	0.00346021
ADAP2	p.T128I	1	289	0.00346021
ADAR	p.G1007A	1	289	0.00346021
ADAR	p.G998A	1	289	0.00346021
ADAR	p.P52L	1	289	0.00346021
ADAR	p.P533H	1	289	0.00346021
ADAR	p.R1096Q	1	289	0.00346021
ADAR	p.S823*	1	289	0.00346021
ADARB1	p.E275Q	1	289	0.00346021
ADARB1	p.E396*	1	289	0.00346021
ADARB1	p.E396Dfs*3	1	289	0.00346021
ADARB1	p.M155I	1	289	0.00346021
ADARB1	p.R675H	1	289	0.00346021
ADARB2	p.G149G	1	289	0.00346021
ADARB2	p.G149S	1	289	0.00346021
ADARB2	p.G164_L165insV	1	289	0.00346021
ADARB2	p.G164Nfs*11	1	289	0.00346021
ADARB2	p.H601R	1	289	0.00346021
ADARB2	p.L14L	1	289	0.00346021
ADARB2	p.R28W	1	289	0.00346021
ADARB2	p.R462R	1	289	0.00346021
ADARB2	p.V406V	1	289	0.00346021
ADAT1	p.D386H	1	289	0.00346021
ADAT2	p.D78N	1	289	0.00346021
ADAT3	p.R321R	1	289	0.00346021
ADAT3	p.R348L	1	289	0.00346021
ADCK1	p.R367*	1	289	0.00346021
ADCK1	p.S483C	1	289	0.00346021
ADCK2	p.Q368Q	1	289	0.00346021
ADCK2	p.Q466H	1	289	0.00346021
ADCK2	p.S307Y	1	289	0.00346021
ADCK2	p.T551P	1	289	0.00346021
ADCK3	p.E113K	1	289	0.00346021
ADCK3	p.F72F	1	289	0.00346021
ADCK3	p.G352G	1	289	0.00346021
ADCK3	p.M381I	1	289	0.00346021
ADCK3	p.T511T	1	289	0.00346021
ADCK4	p.N165K	1	289	0.00346021
ADCK5	p.A125V	1	289	0.00346021
ADCK5	p.A54T	1	289	0.00346021
ADCK5	p.E184K	1	289	0.00346021
ADCK5	p.E188K	1	289	0.00346021
ADCY1	p.F312L	1	289	0.00346021
ADCY1	p.G223S	1	289	0.00346021
ADCY1	p.L793L	1	289	0.00346021
ADCY1	p.Q605*	1	289	0.00346021
ADCY1	p.R396C	1	289	0.00346021
ADCY1	p.R412C	1	289	0.00346021
ADCY1	p.V172M	1	289	0.00346021
ADCY10	p.E1397Q	1	289	0.00346021
ADCY10	p.E1468K	1	289	0.00346021
ADCY10	p.E492D	1	289	0.00346021
ADCY10	p.F667F	1	289	0.00346021
ADCY10	p.I1294I	1	289	0.00346021
ADCY10	p.I314I	1	289	0.00346021
ADCY10	p.L504F	1	289	0.00346021
ADCY10	p.L664V	1	289	0.00346021
ADCY10	p.L750L	1	289	0.00346021
ADCY10	p.Q1592E	1	289	0.00346021
ADCY10	p.S1562*	1	289	0.00346021
ADCY10	p.S607Y	1	289	0.00346021
ADCY2	p.D135D	1	289	0.00346021
ADCY2	p.E367K	1	289	0.00346021
ADCY2	p.E898Q	1	289	0.00346021
ADCY2	p.F838F	1	289	0.00346021
ADCY2	p.F896F	1	289	0.00346021
ADCY2	p.F995F	1	289	0.00346021
ADCY2	p.K360R	1	289	0.00346021
ADCY2	p.K929K	1	289	0.00346021
ADCY2	p.M692I	1	289	0.00346021
ADCY2	p.R383R	1	289	0.00346021
ADCY2	p.R496Q	1	289	0.00346021
ADCY3	p.A786T	1	289	0.00346021
ADCY3	p.D811H	1	289	0.00346021
ADCY3	p.K265K	1	289	0.00346021
[truncated: 72,387 more rows]
