# Supplementary material for: Deciphering age-specific molecular features in cervical cancer and constructing an angio-immune prognostic model
Source: Medicine (Baltimore). 2024 Apr 12;103(15):e37717. doi: 10.1097/MD.0000000000037717 (PMC11018232; doi:10.1097/MD.0000000000037717)
Supplement: Supplementary file 2 [file medi-103-e37717-s006.xlsx]

## Sheet: Sheet1
SBS	TCGA-C5-A2M1-01A	TCGA-VS-A9V2-01A	TCGA-EA-A97N-01A	TCGA-C5-A1MF-01A	TCGA-GH-A9DA-01A	TCGA-C5-A1MP-01A	TCGA-DS-A7WF-01A	TCGA-UC-A7PF-01A	TCGA-4J-AA1J-01A	TCGA-ZJ-AAXN-01A	TCGA-LP-A4AX-01A	TCGA-DG-A2KM-01A	TCGA-HG-A2PA-01A	TCGA-VS-A8EG-01A	TCGA-C5-A0TN-01A	TCGA-C5-A8YQ-01A	TCGA-C5-A1MJ-01A	TCGA-EA-A5ZF-01A	TCGA-EK-A2RN-01A	TCGA-EA-A5FO-01A	TCGA-VS-A9V0-01A	TCGA-Q1-A6DW-01A	TCGA-VS-A9U7-01A	TCGA-FU-A2QG-01A	TCGA-EK-A2IP-01A	TCGA-JX-A5QV-01A	TCGA-ZJ-AAXB-01A	TCGA-EA-A1QS-01A	TCGA-DR-A0ZL-01A	TCGA-VS-A8Q8-01A	TCGA-IR-A3LK-01A	TCGA-Q1-A73S-01A	TCGA-C5-A7UE-01A	TCGA-DS-A5RQ-01A	TCGA-MA-AA3W-01A	TCGA-IR-A3LB-01A	TCGA-IR-A3LL-01A	TCGA-C5-A2M2-01A	TCGA-EK-A2RK-01A	TCGA-DS-A1OB-01A	TCGA-ZJ-A8QR-01A	TCGA-JW-AAVH-01A	TCGA-EA-A3QE-01A	TCGA-VS-A9UT-01A	TCGA-DS-A1OC-01A	TCGA-Q1-A73P-01A	TCGA-DS-A0VK-01A	TCGA-EK-A2RC-01A	TCGA-EA-A3HT-01A
Signature.1	0.188599	0.423028	0.332122	0.297907	0.134794	0.340952	0.38142	0.118023	0.16562	0.29294	0.237717	0.135611	0.0636499	0.95091	0	0.229713	0.401857	0.365662	0.26823	0.684933	0.299522	0.479805	0.135342	0.214366	0.145354	0.919563	0.275446	0.485593	0.331774	0.0940666	0.0719728	0.525911	0.529645	0.297266	0.676313	0.512859	0.141727	0.947669	0.189364	0.129821	0.176237	0.395903	0.549169	0.635258	0	0.138935	0.242714	0.114153	0.307872
Signature.2	0.199822	0	0.416862	0.111225	0.155449	0.25825	0.0740495	0.503253	0.322334	0.339709	0.265333	0.140069	0.152539	0	0.160914	0.108904	0.240626	0.253474	0.35092	0.213604	0	0.20108	0.374324	0.428835	0.464086	0.0642103	0.161435	0.217445	0	0.240332	0.320558	0.126889	0	0.418541	0.108052	0.264655	0.440772	0	0.391684	0.368198	0.348726	0.248604	0.255736	0	0.154752	0.310395	0.373232	0.217165	0.347643
Signature.3	0	0	0	0	0	0	0	0	0	0	0	0	0	0	0	0.108228	0.0633373	0	0	0	0	0	0	0	0	0	0.188566	0	0	0	0	0.1918	0.18401	0	0	0	0	0	0	0	0	0	0	0	0.349521	0	0	0	0
Signature.4	0	0.0688912	0	0	0	0	0	0	0	0	0	0	0	0	0	0	0	0	0	0	0	0	0	0	0	0	0	0	0	0	0	0	0	0	0	0	0	0	0	0	0	0	0	0	0	0	0	0	0
Signature.5	0	0	0	0	0	0	0	0	0	0	0	0	0.108096	0	0	0	0	0	0	0	0	0	0	0	0	0	0	0	0	0	0	0	0	0	0	0	0	0	0	0	0	0	0	0	0	0	0	0	0
Signature.6	0	0.0954694	0	0.0724378	0.0868332	0	0	0	0	0.0722666	0	0	0.330589	0	0.256639	0	0	0.148419	0.070045	0	0	0	0	0	0	0	0	0	0.289306	0.120484	0	0	0	0	0	0	0	0	0	0	0	0	0	0.162791	0	0	0	0	0
Signature.7	0.094313	0	0.0784417	0.123932	0.0784059	0.0931167	0.153594	0.0642306	0.155836	0	0	0.113187	0	0	0	0.131395	0.115658	0	0.0793954	0	0.152039	0.0899998	0.0964468	0.062347	0.0666836	0	0.101092	0	0	0.0728039	0.0680833	0	0.0625513	0.123031	0	0	0.0743275	0	0.0758602	0.0950464	0.062325	0	0.0642942	0	0	0.0771991	0.0800905	0.0831165	0.215981
Signature.8	0	0	0	0	0	0	0	0	0	0	0	0	0	0	0	0	0	0	0	0	0	0	0	0	0	0	0	0	0	0	0	0	0	0	0	0	0	0	0	0	0	0	0	0	0	0	0	0	0
Signature.9	0	0	0	0	0	0	0	0	0	0	0	0	0	0	0	0	0	0	0	0	0	0	0	0	0	0	0	0	0	0	0	0	0	0	0	0	0	0	0	0	0	0	0	0	0	0	0	0	0
Signature.10	0	0.0687928	0	0.064501	0	0	0	0	0	0	0	0	0.0854265	0	0	0	0	0	0	0	0.0816878	0	0	0	0	0	0	0	0	0.111032	0	0	0	0.112981	0	0	0	0	0	0	0	0	0	0	0	0.14488	0.137524	0	0
Signature.11	0	0	0	0	0	0	0	0	0	0	0	0	0	0	0	0	0	0	0	0	0	0	0	0	0	0	0	0	0	0	0	0	0	0	0	0	0	0	0	0	0	0	0	0	0	0	0	0	0
Signature.12	0	0	0	0	0	0	0	0	0	0	0	0	0.160515	0	0	0	0	0	0	0	0	0	0	0	0	0	0	0	0	0	0	0	0	0	0	0	0	0	0	0	0	0	0	0	0	0	0	0	0
Signature.13	0.142812	0.152368	0.117984	0.329997	0.443006	0.153581	0	0.279047	0.300122	0.0855198	0.174725	0.611133	0	0	0.270714	0.346709	0.15743	0.0803888	0.190499	0	0.105955	0.188173	0.364808	0.171915	0.276611	0	0.147548	0.198521	0.221043	0.361281	0.501677	0	0.0713767	0	0	0.113717	0.343173	0	0.329393	0.151876	0.321818	0.168564	0.107124	0	0.148194	0.328591	0.16644	0.544941	0
Signature.14	0	0	0	0	0	0	0	0	0	0	0	0	0	0	0	0	0	0	0	0	0	0	0	0	0	0	0	0	0	0	0	0	0	0	0	0	0	0	0	0	0	0	0	0	0	0	0	0	0
Signature.15	0.105611	0.135483	0	0	0	0	0.271637	0	0	0	0.19747	0	0	0	0.283041	0	0	0	0	0.0669824	0	0	0	0	0	0	0	0	0	0	0	0	0	0	0.127456	0	0	0	0	0	0	0.124723	0	0	0	0	0	0	0
Signature.16	0	0	0	0	0	0	0	0	0	0	0	0	0	0	0	0	0	0	0	0	0.0882065	0	0	0	0	0	0	0	0	0	0	0	0	0	0	0	0	0	0	0	0	0	0	0	0	0	0	0	0
Signature.17	0	0	0	0	0	0	0	0	0	0	0	0	0	0	0	0	0	0	0	0	0	0	0	0	0	0	0	0	0	0	0	0	0	0	0	0	0	0	0	0	0	0	0	0	0	0	0	0	0
Signature.18	0	0	0	0	0	0	0	0	0	0	0.0607243	0	0	0	0	0	0	0.0636654	0	0	0	0	0	0	0	0	0	0	0	0	0	0	0	0	0	0	0	0	0	0	0	0	0	0	0	0	0	0	0
Signature.19	0	0	0	0	0	0	0	0	0	0	0	0	0	0	0	0	0	0	0	0	0	0	0	0	0	0	0	0	0	0	0	0	0	0	0	0	0	0	0	0	0	0	0	0	0	0	0	0	0
Signature.20	0	0	0	0	0	0	0	0	0	0.0736538	0	0	0	0	0	0	0	0	0	0	0	0	0	0	0	0	0	0	0	0	0	0	0	0	0	0	0	0	0	0	0	0	0	0	0	0	0	0	0
Signature.21	0	0	0	0	0	0	0	0	0	0	0	0	0	0	0	0	0	0	0	0	0	0	0	0	0	0	0	0	0	0	0	0	0	0	0	0	0	0	0	0	0	0	0	0	0	0	0	0	0
Signature.22	0	0	0	0	0	0	0	0	0	0	0	0	0	0	0	0	0	0	0	0	0	0	0	0	0	0	0	0	0	0	0	0	0	0	0	0	0	0	0	0	0	0	0	0	0	0	0	0	0
Signature.23	0	0	0	0	0	0	0	0	0	0	0	0	0	0	0	0	0	0	0	0	0	0	0	0	0	0	0	0	0	0	0	0	0	0	0	0	0	0	0	0	0	0	0	0	0	0	0	0	0
Signature.24	0.268843	0	0	0	0	0	0.104996	0	0	0.0885804	0	0	0	0	0	0	0	0	0	0	0.0812649	0	0	0	0	0	0	0.0740965	0.107509	0	0	0	0	0	0	0.0655512	0	0	0	0.0835759	0	0	0	0	0	0	0	0	0
Signature.25	0	0	0	0	0	0	0	0	0	0	0	0	0	0	0	0	0	0	0	0	0	0	0	0	0	0	0	0	0	0	0	0	0	0	0	0	0	0	0	0.0974611	0	0	0	0	0.122777	0	0	0	0
Signature.26	0	0	0	0	0	0	0	0	0	0	0	0	0	0	0	0	0	0	0	0	0	0	0	0	0	0	0	0	0	0	0	0	0	0	0	0	0	0	0	0	0	0	0	0.0722082	0	0	0	0	0
Signature.27	0	0	0	0	0	0	0	0	0	0	0	0	0	0	0	0	0	0	0	0	0	0	0	0	0	0	0	0	0	0	0	0	0	0	0	0	0	0	0	0	0	0	0	0	0	0	0	0	0
Signature.28	0	0	0	0	0	0	0	0	0	0	0	0	0	0	0	0	0	0	0	0	0	0	0	0	0	0	0	0	0	0	0	0	0	0	0	0	0	0	0	0	0	0	0	0	0	0	0	0	0
Signature.29	0	0	0	0	0	0	0	0	0	0	0	0	0	0	0	0	0	0	0	0	0	0	0	0	0	0	0	0	0	0	0	0	0	0	0	0	0	0	0	0	0	0	0	0	0	0	0	0	0
Signature.30	0	0	0	0	0	0	0	0	0	0	0	0	0	0	0	0	0	0	0	0	0	0	0	0	0	0	0	0	0	0	0	0	0	0	0	0	0	0	0	0	0	0	0	0	0	0	0	0	0
[truncated: 106 more columns]
