# Supplementary material for: Deciphering age-specific molecular features in cervical cancer and constructing an angio-immune prognostic model
Source: Medicine (Baltimore). 2024 Apr 12;103(15):e37717. doi: 10.1097/MD.0000000000037717 (PMC11018232; doi:10.1097/MD.0000000000037717)
Supplement: Supplementary file 3 [file medi-103-e37717-s007.xls]

## Sheet: angiotgenesetHUGO
AngiogenesisSignature	POSITIVE_REGULATION_OF_ANGIOGENESIS	HALLMARK_ANGIOGENESIS	GO_REGULATION_OF_SPROUTING_ANGIOGENESIS	GO_POSITIVE_REGULATION_OF_SPROUTING_ANGIOGENESIS	GO_POSITIVE_REGULATION_OF_CELL_MIGRATION_INVOLVED_IN_SPROUTING_ANGIOGENESIS	GO_CELL_MIGRATION_INVOLVED_IN_SPROUTING_ANGIOGENESIS	ANGIOGENESIS	KEGG_LEUKOCYTE_TRANSENDOTHELIAL_MIGRATION	LU_TUMOR_ENDOTHELIAL_MARKERS_UP	GO_VASCULAR_ENDOTHELIAL_GROWTH_FACTOR_ACTIVATED_RECEPTOR_ACTIVITY	GO_VASCULAR_ENDOTHELIAL_CELL_PROLIFERATION	GO_REGULATION_OF_VASCULAR_ENDOTHELIAL_GROWTH_FACTOR_RECEPTOR_SIGNALING_PATHWAY	GO_REGULATION_OF_LEUKOCYTE_ADHESION_TO_VASCULAR_ENDOTHELIAL_CELL	GO_REGULATION_OF_LEUKOCYTE_ADHESION_TO_ARTERIAL_ENDOTHELIAL_CELL	GO_REGULATION_OF_ENDOTHELIAL_TUBE_MORPHOGENESIS	GO_REGULATION_OF_ENDOTHELIAL_CELL_CHEMOTAXIS	GO_REGULATION_OF_CELLULAR_RESPONSE_TO_VASCULAR_ENDOTHELIAL_GROWTH_FACTOR_STIMULUS	GO_POSITIVE_REGULATION_OF_VASCULAR_ENDOTHELIAL_GROWTH_FACTOR_SIGNALING_PATHWAY	GO_POSITIVE_REGULATION_OF_VASCULAR_ENDOTHELIAL_GROWTH_FACTOR_RECEPTOR_SIGNALING_PATHWAY	GO_POSITIVE_REGULATION_OF_VASCULAR_ENDOTHELIAL_GROWTH_FACTOR_PRODUCTION	GO_POSITIVE_REGULATION_OF_VASCULAR_ENDOTHELIAL_CELL_PROLIFERATION	GO_POSITIVE_REGULATION_OF_LEUKOCYTE_ADHESION_TO_VASCULAR_ENDOTHELIAL_CELL	GO_POSITIVE_REGULATION_OF_ENDOTHELIAL_CELL_PROLIFERATION	GO_POSITIVE_REGULATION_OF_ENDOTHELIAL_CELL_MIGRATION	GO_POSITIVE_REGULATION_OF_ENDOTHELIAL_CELL_CHEMOTAXIS_BY_VEGF_ACTIVATED_VASCULAR_ENDOTHELIAL_GROWTH_FACTOR_RECEPTOR_SIGNALING_PATHWAY	GO_POSITIVE_REGULATION_OF_ENDOTHELIAL_CELL_CHEMOTAXIS	GO_POSITIVE_REGULATION_OF_CELL_MIGRATION_BY_VASCULAR_ENDOTHELIAL_GROWTH_FACTOR_SIGNALING_PATHWAY	GO_POSITIVE_REGULATION_OF_BLOOD_VESSEL_ENDOTHELIAL_CELL_PROLIFERATION_INVOLVED_IN_SPROUTING_ANGIOGENESIS	GO_POSITIVE_REGULATION_OF_BLOOD_VESSEL_ENDOTHELIAL_CELL_MIGRATION	GO_LEUKOCYTE_ADHESION_TO_VASCULAR_ENDOTHELIAL_CELL	GO_LEUKOCYTE_ADHESION_TO_ARTERIAL_ENDOTHELIAL_CELL	GO_ENDOTHELIAL_CELL_MIGRATION	GO_ENDOTHELIAL_CELL_CHEMOTAXIS	GO_ENDOTHELIAL_CELL_ACTIVATION	GO_BLOOD_VESSEL_ENDOTHELIAL_CELL_MIGRATION	GO_T_CELL_CHEMOTAXIS	GO_T_CELL_MEDIATED_IMMUNITY	GO_T_CELL_MEDIATED_IMMUNE_RESPONSE_TO_TUMOR_CELL	GO_T_CELL_MEDIATED_CYTOTOXICITY	GO_T_CELL_EXTRAVASATION	GO_T_CELL_DIFFERENTIATION_INVOLVED_IN_IMMUNE_RESPONSE	GO_T_CELL_APOPTOTIC_PROCESS	GO_T_CELL_ANTIGEN_PROCESSING_AND_PRESENTATION	GO_T_CELL_ACTIVATION_INVOLVED_IN_IMMUNE_RESPONSE	GO_REGULATION_OF_T_CELL_RECEPTOR_SIGNALING_PATHWAY	GO_REGULATION_OF_T_CELL_MIGRATION	GO_REGULATION_OF_T_CELL_MEDIATED_IMMUNITYAGER	GO_REGULATION_OF_T_CELL_MEDIATED_IMMUNE_RESPONSE_TO_TUMOR_CELL	GO_REGULATION_OF_T_CELL_MEDIATED_CYTOTOXICITY
MYCT1	AGGF1	APOH	ABL1	ABL1	ABL1	ABL1	ACVRL1	ACTB	ADAM12	FLT1	ADAM17	ARNT	ALOX5	ALOX5	ADAMTS12	CXCL13	ADAMTS12	ADAMTS3	ARNT	ADORA2B	ADAM17	ALOX5	ACVRL1	AAMP	HSPB1	FGF16	GAB1	AGTR1	ADAM17	ADD2	ALOX5	AAMP	CCN3	APOLD1	ABL1	ADAM10	AGER	FBXO38	AGER	CCL2	ANXA1	ADA	HFE	ANXA1	ADA	ADAM10	ARG1	FBXO38	AGER
APOH	AMOT	APP	ADAMTS9	AGTR1	AKT3	ADTRP	AGGF1	ACTG1	ADAP2	FLT3	AKT3	CADM4	CCL21	KLF4	ALOX12	FGF1	ADAMTS3	CCBE1	FGF10	ARNT	AKT3	CCR2	ADAM17	ABL1	KDR	FGF18	HSPB1	APELA	AKT1	ALOX5	KLF4	ABL1	CORO1B	BMPER	ACVRL1	ADAM17	AIRE	HLA-A	AZGP1	CCR2	ATP7A	ADAM8	ICAM1	APBB1IP	BCL10	ADAM17	AZGP1	HMGB1	AZGP1
APP	ANGPTL3	CCND2	AGTR1	AKT3	ANXA1	AKT1	AMOT	ACTN1	CHN1	FLT4	APLN	CNMD	CCL25	MIR92A1	CXCL10	FGF16	ADGRA2	JCAD	FGF18	ATF4	APLN	ELANE	AGGF1	ADAM17	PRKD1	FGF2	KDR	APLNR	AKT3	CCL21	MIR92A1	ACVRL1	CXCL13	CXCL10	ADAM17	CCL21	ARG1	HMGB1	B2M	CD99	BATF	AKT1	RFTN1	ATP7A	BTN2A2	ADAM8	B2M	HSPD1	B2M
CCND2	ANGPTL4	COL3A1	AKT3	ANXA1	CIB1	AKT3	ANG	ACTN2	COL5A3	KDR	CCL2	DAB2IP	CCL28	MIR92A2	FGF1	FGF18	ATP2B4	MIR21	FGF9	BRCA1	FGF2	ETS1	AGTR1	ADGRA2	PRKD2	FGFR1	MYO1C	FGFBP1	ALOX12	CCL25	MIR92A2	ADAM17	EGR3	FOXP1	ADTRP	CCL26	AZGP1	HSPD1	CD1A	CD99L2	BCL3	ARG2	TREX1	BATF	CACNA1F	AIF1	CCR2	MR1	CD1A
COL3A1	BTG1	COL5A2	ALOX5	APELA	FGF2	ANXA1	ANGPTL3	ACTN3	EGFL6	NRP1	COL4A3	EMILIN1	CCR2	TNF	FOXP1	FGF2	CADM4	MYO1C	GRB10	C3	FGFR1	FUT4	AKT1	AGT	VEGFA	HSPB1	PRKD1	GATA2	AMOTL1	CCL28	SLC39A8	ADAMTS9	FGF1	HOXA9	AGTR2	CCL27	B2M	MR1	CD1B	CRK	BCL6	BAK1	WAS	BCL3	CARD11	AIRE	CD1A	SLC22A13	CD1B
COL5A2	CHRNA7	CXCL6	ANXA1	APLNR	FGFBP1	CARD10	ANGPTL4	ACTN4	FZD10	NRP2	FGF2	EPN2	CXCL12		ITGAX	FGF4	CCBE1	ROBO1	HIF1A	C3AR1	GHRL	FUT7	AKT3	AKT1		KDR	PRKD2	HMOX1	ANGPT1	CCR2	TNF	ADGRA2	FGF16	MIR92A1	AKT1	CCL3	BTN3A2	SLC22A13	CD1C	CRKL	CCL19	BAX		BCL6	CCR7	APOD	CD1B		CD1C
CXCL6	RHOB	FGFR1	APELA	BMPER	FOXC2	CIB1	ATP5IF1	AFDN	HOPX	PDGFRA	FGFR1	FGF10	ELANE		MIR21	FGFR1	CD63	SMOC2	IL1B	C5	GHSR	ICAM1	ANG	AKT3		LGMN	VEGFA	JCAD	ANGPT4	CX3CR1		ADGRB1	FGF18	MIR92A2	AKT3	CCL5	BTN3A3		CD1D	F11R	CD46	BCL10		CCL19	CD160	APP	CD1C		CD1D
FGFR1	RUNX1	FSTL1	APLNR	CIB1	GATA2	CLEC14A	BTG1	ARHGAP35	HSPA6		FLT1	FGF18	ETS1			HRG	DAB2IP		ITGA5	C5AR1	HMGB1	IL6	APELA	ALOX12		MET		MIR101-1	ANXA1	CXCL12		ADTRP	FGF2	P2RX4	ALOX12	CCR2	CCR2		CD1E	FADD	CD80	BCL2L11		CD1C	CD226	C10orf99	CD1D		CD1E
FSTL1	SPHK1	ITGAV	BMPER	DLL1	HDAC7	DLL4	C1GALT1	ARHGAP5	LCP2		GHRL	FGF9	FUT4			HSPB1	DCN		ITGB3	CCBE1	IGF2	IRAK1	APLN	AMOTL1		P2RX4		MIR101-2	ATP5F1A	ELANE		AGT	FGF4	PRMT5	AMOT	CXCL10	CD1A		CEACAM1	ICAM1	CD86	BMP4		CD46	CD300A	CCL20	CD1E		CEACAM1
ITGAV	TNFSF12	JAG1	CARD10	FGF1	HDAC9	EFNB2	CANX	BCAR1	MMP9		GHSR	FZD4	FUT7			KDR	DLL1		MIR10A	CXCL17	ITGA4	ITGA4	APLNR	ANGPT1		PRKD1		MIR10A	ATP5F1B	ETS1		AGTR2	FGFR1	SMAD4	AMOTL1	CXCL11	CD1B		CTSC	IL27RA	CLEC4D	CCL5		CD74	CD81	CCL21	CD81		CYRIB
JAG1		JAG2	CEACAM1	FGF2	HMOX1	EGR3	CDH13	CD99	MXRA5		HMGB1	GRB10	FUT9			LGMN	HRG		MIR10B	CYP1B1	MDK	ITGB2	ARG1	ANGPT4		PRKD2		MIR10B	CD40	FUT4		AKT1	HRG	TCIM	ANGPT1	CXCL13	CD1C		CTSH	ITGAL	CLEC4E	CD27		CD80	CEACAM1	CCL27	CEACAM1		FADD
JAG2		KCNJ8	CEMIP2	FGFBP1	JCAD	EPHB4	CHRNA7	CDC42	PAMR1		IGF2	HGS	ICAM1			MET	IL12A		MIR1224	EIF2AK3	MIR126	MDK	ARNT	ANXA1		SEMA5A		MIR126	CIB1	FUT7		AKT3	HSPB1	TGFBR1	ANGPT2	CXCL16	CD1D		CYRIB	RIPK3	EOMES	CD274		CD81	CYLD	CCL5	CLC		FCGR2B
KCNJ8		LPL	CIB1	FOXC2	KDR	FBXW7	COL4A2	CDH5	PLXDC1		ITGA4	HHEX	IL6			MIR149	IL12B		MIR296	FLT4	MIR130A	MIR21	BMP2	ANXA3		SMOC2		MIR132	ETS1	FUT9		ALOX12	KDR		ANGPT4	CXCR3	CD1E		EMP2	XG	FCER1G	CLC		CD86	DGKZ	CCR2	CLEC4G		HLA-A
LPL		LRPAP1	CREB3L1	FUT1	MAP3K3	FGF2	COL4A3	CLDN1	PMAIP1		MDK	HIF1A	IRAK1			MIR16-1	JCAD		MT3	GATA4	MIR132	MIR92A1	BMP4	ATOH8		TMSB4X		MIR146A	FGF18	GCNT1		AMOT	LGMN		ANXA1	DEFA1	CD46		FADD		FGL2	DFFA		CEACAM1	DUSP22	CCR6	CYRIB		HLA-B
LRPAP1		LUM	DLL1	GATA2	MIR101-1	FGFBP1	CXCL8	CLDN10	POSTN		MEF2C	IL1B	ITGA4			MIR16-2	MIR16-1		PRKCB	HIF1A	MIR135B	MIR92A2	BMP6	ATP5F1A		VEGFA		MIR21	FGF2	GOLPH3		AMOTL1	MET		APOA1	DEFA1B	CD55		FCGR2B		FOXP1	DNAJA3		CLEC4D	DUSP3	CD200	DUSP22		HLA-E
LUM		MSX1	DLL4	GHRL	MIR101-2	FOXC2	EGF	CLDN11	RPS11		MIR126	ITGA5	ITGB2			MIR424	MIR16-2		PRKD2	HPSE	MIR21	NFAT5	BMPR2	ATP5F1B				MIR23A	FGFBP1	ICAM1		ANGPT1	MIR149		APOE	GPR183	CD70		GZMM		FOXP3	DOCK8		CLEC4E	ELF1	CD200R1	FADD		HLA-F
MSX1		NRP1	E2F2	GHSR	MIR10A	GATA2	EMCN	CLDN14	STC1		MIR129-1	ITGB3	KLF4			NOTCH1	MIR199A1		VTN	IL1A	MIR27A	PTAFR	CAV2	BCAR1				MIR27A	FGFR1	IL6		ANGPT2	MIR16-1		ATP2B4	OXSR1	CD81		HLA-A		GATA3	EFNA1		EIF2AK4	EZR	CD99L2	FBXO38		HLA-G
NRP1		OLR1	EPN1	HDAC7	MIR10B	GPLD1	EPGN	CLDN15	TNFAIP6		MIR129-2	MIR10A	MDK			P2RX4	MIR199A2			IL1B	MIR29A	RELA	CCL11	BCAS3				MIR27B	FOXC2	IRAK1		ANGPT4	MIR16-2		ATP5F1A	PIK3CD	CD8A		HLA-B		GPR183	FADD		EOMES	GBP1	CRK	FCGR2B		HLA-H
OLR1		PDGFA	EPN2	HDAC9	MIR126	GREM1	ERAP1	CLDN16	TNFRSF21		MIR130A	MIR10B	MIR125A			PRKD1	MIR199B			IL6	MIR495	RHOA	CCL24	BMP4				MIR487B	GATA2	ITGA4		ANXA1	MIR424		ATP5F1B	PIK3CG	CEACAM1		HLA-E		HLX	FAS		F2RL1	KCNN4	CRKL	FOXP3		IL12A
PDGFA		PF4	FBXW7	HMOX1	MIR132	HDAC5	FOXO4	CLDN17	TWIST1		MIR132	MIR1224	MIR141			PRKD2	MIR21			IL6ST	MIR499A	SELE	CCL26	BMPR2				MIR503	HDAC7	ITGB1		ANXA3	NOTCH1		CARD10	S100A7	CLC		HLA-F		HMGB1	FASLG		FCER1G	LCK	CXCL10	FUT7		IL12B
PF4		PGLYRP1	FGF1	IL10	MIR146A	HDAC7	HTATIP2	CLDN18	VCAN		MIR133B	MIR200C	MIR146A			SEMA5A	MIR329-1			ISL1	PDPK1	SELP	CCR3	CALR				MIRLET7B	HDAC9	ITGB2		APOA1	NR4A1		CD40	SLC12A2	CLEC4G		HLA-G		IFNG	GIMAP8		FCGR2B	LGALS3	CXCL12	FZD5		IL12RB1
PGLYRP1		POSTN	FGF2	ITGA5	MIR150	HDAC9	IL17F	CLDN19	WDR77		MIR135B	MIR296	MIR21			SMOC2	MIR329-2			NODAL	PLCG1	TNF	CDH13	CCBE1				PPP1R16B	HIF1A	ITGB7		APOE	NRP1		CDH5	STK39	CTSC		HLA-H		IFNL1	GLI3		FGL2	LILRB4	CXCL13	GATA3		IL23A
POSTN		PRG2	FGFBP1	JAK1	MIR23A	HMOX1	IL18	CLDN2			MIR152	MMRN2	MIR221			THBS1	MIR342			NOX1	SIRT6	TRAF6	CXCL12	CD40				VEGFA	HMGB1	JAM2		APOH	P2RX4		CIB1	TMEM102	CTSH		HPRT1		IL12B	GPAM		FOXP1	MALT1	DOCK8	HFE		IL23R
PRG2		PTK2	FOXC2	JCAD	MIR27A	ITGB1	MYH9	CLDN20			MIR15B	MT3	MIR222			TMSB4X	MIR424			PTGS2	SP1		CYBA	CIB1					HMOX1	KLF4		ATOH8	PLEKHG5		CLEC14A	TNFSF14	CYRIB		IL12A		IL12RB1	HIF1A		FOXP3	NECTIN2	ECM1	HLA-A		IL7R
PTK2		S100A4	FUT1	JMJD8	MIR27B	ITGB1BP1	NCL	CLDN22			MIR193A	MYOF	MIR31			VEGFA	MYO1C			RORA	STAT3		DYSF	EDN1					HSPB1	LEP		ATP2B4	PRKD1		CSNK2B	WNK1	DENND1B		IL12B		IL18	IDO1		GATA3	PAWR	FADD	HLA-B		LILRB1
S100A4		SERPINA5	GATA2	KDR	MIR296	JCAD	NF1	CLDN23			MIR20B	NEDD4	MIR92A1				PTP4A3			SULF1			ECM1	EMC10					JCAD	MADCAM1		ATP5F1A	PRKD2		DLL4	WNT5A	DLG1		IL12RB1		IL18R1	IL2RA		GPR183	PHPT1	IL27RA	HLA-E		MR1
SERPINA5		SLCO2A1	GHRL	KLF4	MIR31	KDR	NOTCH4	CLDN3			MIR21	NIBAN2	MIR92A2				ROBO1			SULF2			EGFL7	ETS1					KDR	MDK		ATP5F1B	RAB13		EFNA1	XCL1	DUSP22		IL23A		IL2	IL7R		HAVCR2	PRKD2	ITGA4	HLA-F		NECTIN2
SLCO2A1		SPP1	GHSR	MAP3K3	MIR487B	KLF4	NPPB	CLDN4			MIR24-1	PDCD6	MIRLET7E				SEMA6A			TGFB1			EGR3	FGF1					MAP2K3	MIR125A		BCAR1	SEMA5A		EFNB2	XCL2	EMP2		IL23R		IL21	JAK3		HLA-DMB	PRNP	LRCH1	HLA-G		P2RX7
SPP1		STC1	GLUL	MIR1-1	MIRLET7F1	MAP2K5	NPR1	CLDN5			MIR24-2	PRKCB	MIRLET7G				SMOC2						EMC10	FGF16					MAP3K3	MIR141		BCAS3	SMOC2		EGR3		FADD		IL7R		IL23A	KDELR1		HLX	PTPN2	OXSR1	HLA-H		PPP3CB
STC1		THBD	HDAC5	MIR1-2	MIRLET7F2	MAP3K3	PF4	CLDN6			MIR27A	PRKD2	NFAT5				SPRY2						F3	FGF18					MIR101-1	MIR146A		BMP10	THBS1		EMP2		FBXO38		LILRB1		IL23R	LGALS13		HMGB1	PTPN22	PYCARD	HMGB1		PTPRC
THBD		TIMP1	HDAC7	MIR101-1	NRP1	MEOX2	PLG	CLDN7			MIR29A	PTPN1	PTAFR				TSPAN12						FGF2	FGF2					MIR101-2	MIR21		BMP4	TMSB4X		EPHA2		FCGR2B		MICA		IL27	LGALS14		ICAM1	PTPN6	RHOA	HSPD1		PVR
TIMP1		TNFRSF21	HDAC9	MIR101-2	PIK3C2A	MIA3	PML	CLDN8			MIR29C	TMEM204	RELA				XDH						FGFBP1	FGFBP1					MIR10A	MIR221		BMPER	VEGFA		EPHB4		FOXP3		MR1		IL4	LGALS16		IFNA1	PTPRJ	RIPK3	IFNA2		RIPK3
TNFRSF21		VAV2	HMOX1	MIR10A	PLK2	MIR101-1	PROK2	CLDN9			MIR30B	TNMD	RHOA										FGFR1	FGFR1					MIR10B	MIR222		BMPR2			ETS1		FUT7		NECTIN2		IL4R	LGALS3		IFNA10	PVRIG	RIPOR2	IFNB1		SLC22A13
VAV2		VCAN	IL10	MIR10B	PTGS2	MIR101-2	RHOB	CTNNA1			MIR30E	VEGFC	SELE										FLT4	FLT4					MIR126	MIR31		CALR			FBXW7		FZD5		P2RX7		IL6	LGALS9		IFNA13	RAB29	S100A7	IL12A		STX7
VCAN		VEGFA	IL12A	MIR1224	RHOJ	MIR10A	RNH1	CTNNA2			MIR329-1	VTN	SELP										GATA2	FOXC2					MIR132	MIR92A1		CARD10			FGF18		GATA3		PPP3CB		IRF4	LMBR1L		IFNA14	RC3H1	SELENOK	IL12B		XCL1
VEGFA		VTN	IL12B	MIR125A	SRPX2	MIR10B	ROBO4	CTNNA3			MIR329-2		TNF										GDF2	FOXP1					MIR135B	MIR92A2		CCBE1			FGF2		GNL1		PRF1		JAK3	NFKBID		IFNA16	RELA	SPN	IL12RB1
VTN			ITGA5	MIR126	VEGFA	MIR126	RUNX1	CTNNB1			MIR34A		TRAF6										GHRL	FUT1					MIR143	MIRLET7E		CCN3			FGFBP1		GZMM		PTPRC		LEF1	PDCD1		IFNA17	RPS3	STK39	IL18
CDH5			ITGB1BP1	MIR132		MIR132	SCG2	CTNND1			MIR424												GHSR	GATA2					MIR146A	MIRLET7G		CD40			FGFR1		HFE		PVR		LGALS9	PIP		IFNA2	SH2D1A	TMEM102	IL18R1
ELTD1			JAK1	MIR146A		MIR146A	SERPINF1	CXCL12			MIR487B												HIF1A	GATA3					MIR150	NFAT5		CDH13			FOXC2		HLA-A		RAB27A		LOXL3	PRELID1		IFNA21	SLA2	TNFRSF14	IL1B
CLEC14A			JCAD	MIR150		MIR149	SHH	CXCR4			MIR492												HMGB1	GPI					MIR200A	PODXL2		CDH5			GADD45A		HLA-B		RIPK3		LY9	PRKCQ		IFNA4	TESPA1	TNFSF14	IL1R1
LDB2			JMJD8	MIR21		MIR150	SPHK1	CYBA			MIR495												HMGB2	GPLD1					MIR210	PTAFR		CEACAM1			GATA2		HLA-E		SLC22A13		MALT1	PTCRA		IFNA5	THY1	WNK1	IL20RB
ECSCR			KDR	MIR23A		MIR15A	SPINK5	CYBB			MIR499A												HMOX1	GRN					MIR221	RELA		CIB1			GDF2		HLA-F		STX7		MIR21	RAG1		IFNA6	TRAT1	WNT5A	IL23A
RHOJ			KLF2	MIR27A		MIR16-1	STAB1	ESAM			MIR503												HTR2B	HDAC7					MIR23A	RHOA		CLEC14A			GPLD1		HLA-G		TSTA3		MTOR	RIPK1		IFNA7	UBASH3A	XCL1	IL23R
VWF			KLF4	MIR27B		MIR16-2	TGFB2	EZR			MIR98												IGF2	HDAC9					MIR27A	ROCK1		CORO1B			GPX1		HLA-H		XCL1		MYB	RIPK3		IFNA8		XCL2	IL6
TIE1			MAP2K5	MIR296		MIR188	THY1	F11R			PDPK1												IL10	HIF1A					MIR27B	SELE		CSNK2B			GREM1		HMGB1				NFKBID	SLC46A2		IFNB1			IL7R
KDR			MAP3K3	MIR30B		MIR193A	TNFSF12	GNAI1			PLCG1												ITGA4	HMGB1					MIR296	SELL		CXCL13			HDAC5		HPRT1				NFKBIZ	TP53		IFNE			LILRB1
ESAM			MEOX2	MIR31		MIR196A1	TNNI3	GNAI2			PPARG												ITGB3	HMOX1					MIR30A	SELP		CYP1B1			HDAC7		HSPD1				NLRP3	TSC22D3		IFNG			MALT1
CD93			MIR1-1	MIR487B		MIR196A2	VEGFA	GNAI3			SIRT6												JCAD	HSPB1					MIR31	SELPLG		DAB2IP			HDAC9		ICAM1				PCK1	WNT5A		IFNK			MAP3K7
PTPRB			MIR1-2	MIR503		MIR199A1		ICAM1			SP1												JUN	ITGB1BP1					MIR342	SLC39A8		DCN			HIF1A		IFNA2				PRKCZ	ZC3H8		IFNL1			MR1
GPR116			MIR101-1	MIR92A1		MIR199A2		ITGA4			STAT3												KDR	ITGB3					MIR487B	SPN		DLL4			HMGB1		IFNB1				PTGER4			IFNW1			NECTIN2
SPARCL1			MIR101-2	MIR92A2		MIR199B		ITGAL															LRG1	JCAD					MIR499A	TNF		DNAJA4			HMOX1		IL12A				RARA			IL12B			NLRP3
EMCN			MIR10A	MIRLET7B		MIR19B1		ITGAM															MDK	KDR					MIR939	TRAF6		DPP4			HRG		IL12B				RC3H1			IL12RB1			P2RX7
ROBO4			MIR10B	MIRLET7F1		MIR19B2		ITGB1															MIR101-1	LGMN					MIRLET7F1	VCAM1		EDN1			HSPB1		IL12RB1				RC3H2			IL18			PPP3CB
ENG			MIR1224	MIRLET7F2		MIR200C		ITGB2															MIR101-2	MAP2K3					MIRLET7F2			EFNA1			ID1		IL18				RELB			IL18R1			PRKCZ
TEK			MIR125A	NRP1		MIR206		ITK															MIR10A	MAP3K3					NFE2L2			EFNB2			ITGB1		IL18R1				RIPK2			IL2			PTPRC
SIPR1			MIR126	PDPK1		MIR20A		JAM2															MIR10B	MET					NOS3			EGR3			ITGB1BP1		IL18RAP				RORA			IL21			PVR
			MIR132	PIK3C2A		MIR22		JAM3															MIR126	MIR101-1					NRP1			EMC10			JCAD		IL1B				RORC			IL23A			RIPK3
			MIR138-1	PKM		MIR221		MAPK11															MIR130A	MIR101-2					NUS1			EMP2			JUP		IL1R1				SEMA4A			IL23R			RSAD2
			MIR138-2	PLK2		MIR2355		MAPK12															MIR132	MIR10A					P2RX4			EPHA2			KDR		IL20RB				SLAMF6			IL27			SASH3
			MIR146A	PPP1R16B		MIR23A		MAPK13															MIR135B	MIR10B					PDGFB			EPHB4			KLF4		IL23A				SMAD7			IL4			SLC22A13
			MIR149	PTGS2		MIR26A1		MAPK14															MIR146A	MIR126					PDPK1			ETS1			MAP2K3		IL23R				SOCS5			IL4R			SMAD7
			MIR150	RHOJ		MIR26A2		MMP2															MIR21	MIR132					PIK3C2A			FAP			MAP2K5		IL31RA				SPN			IL6			STX7
			MIR15A	S100A1		MIR27A		MMP9															MIR23A	MIR135B					PLCG1			FBXW7			MAP3K3		IL4				STAT3			IRF4			TBX21
			MIR15B	SMAD1		MIR27B		MSN															MIR27A	MIR143					PLK2			FGF1			MECP2		IL6				STAT6			ITGAL			TNFRSF1B
			MIR16-1	SRPX2		MIR296		MYL10															MIR27B	MIR146A					PRKCA			FGF16			MEF2C		IL7R				TBX21			JAK3			TNFSF4
			MIR16-2	TJP1		MIR29C		MYL12A															MIR29A	MIR150					PRKD1			FGF18			MEOX2		JAG1				TMEM98			LCP1			TRAF2
			MIR17	VEGFA		MIR31		MYL12B															MIR487B	MIR1908					PRKD2			FGF2			MIA3		KDELR1				TNFSF4			LEF1			TRAF6
			MIR188			MIR320A		MYL2															MIR495	MIR199A1					PTGS2			FGF4			MIR101-1		LILRB1				TSC1			LGALS3			TRPM4
			MIR18A			MIR329-1		MYL5															MIR499A	MIR199A2					RHOJ			FGFBP1			MIR101-2		MALT1				ZBTB7B			LGALS9			WAS
			MIR193A			MIR329-2		MYL7															MIR503	MIR199B					SIRT1			FGFR1			MIR10A		MAP3K7				ZC3H12A			LILRB1			XCL1
			MIR196A1			MIR361		MYL9															MIRLET7B	MIR200A					SP1			FLT4			MIR10B		MICA				ZFPM1			LOXL3			ZBTB1
			MIR196A2			MIR410		MYLPF															MTOR	MIR21					SRPX2			FOXC2			MIR126		MR1							LY9			ZP3
			MIR199A1			MIR424		NCF1															MYDGF	MIR210					STAT5A			FOXP1			MIR129-1		MYO1G							MALT1
			MIR199A2			MIR483		NCF2															NF1	MIR221					TGFB1			FUT1			MIR129-2		NECTIN2							MDK
			MIR199B			MIR487B		NCF4															NR4A1	MIR23A					THBS1			GADD45A			MIR132		NLRP3							MIR21
			MIR19A			MIR494		NOX1															NRARP	MIR27A					TMSB4X			GATA2			MIR133B		P2RX7							MTOR
			MIR19B1			MIR495		NOX3															NRAS	MIR27B					VEGFA			GATA3			MIR135B		PPP3CB							MYB
			MIR19B2			MIR497		OCLN															NRP1	MIR296					VEGFC			GDF2			MIR137		PRF1							NFKBID
			MIR200C			MIR503		PECAM1															NRP2	MIR29A								GIPC1			MIR143		PRKCZ							NFKBIZ
			MIR206			MIRLET7F1		PIK3CA															PDCD6	MIR30A								GLUL			MIR146A		PTPRC							NLRP3
			MIR20A			MIRLET7F2		PIK3CB															PDCL3	MIR31								GPI			MIR149		PVR							PCK1
			MIR21			MMRN2		PIK3CD															PDGFB	MIR342								GPLD1			MIR150		RAB27A							PRKCZ
			MIR22			NOTCH1		PIK3CG															PDPK1	MIR487B								GPX1			MIR152		RFTN1							PSEN1
			MIR221			NR2E1		PIK3R1															PGF	MIR499A								GREM1			MIR15A		RIPK3							PTGER4
			MIR222			NR4A1		PIK3R2															PLCG1	MIR939								GRN			MIR15B		RSAD2							RAB27A
			MIR2355			NRP1		PIK3R3															PLXNB3	MIRLET7F1								HDAC5			MIR16-1		SASH3							RARA
			MIR23A			PDCD10		PIK3R5															PPP1R16B	MIRLET7F2								HDAC7			MIR16-2		SCART1							RC3H1
			MIR24-1			PIK3C2A		PLCG1															PRKCA	NFE2L2								HDAC9			MIR188		SLC11A1							RC3H2
			MIR24-2			PIK3R3		PLCG2															PRKD1	NOS3								HIF1A			MIR193A		SLC22A13							RELB
			MIR26A1			PLK2		PRKCA															PRKD2	NRP1								HMGB1			MIR196A1		SMAD7							RIPK2
			MIR26A2			PTGS2		PRKCB															PROX1	NRP2								HMOX1			MIR196A2		STARD7							RORA
			MIR27A			RHOA		PRKCG															RICTOR	NUS1								HRG			MIR199A1		STX7							RORC
			MIR27B			RHOJ		PTK2															RPTOR	P2RX4								HSPB1			MIR199A2		TBX21							SEMA4A
			MIR296			ROBO1		PTK2B															SCG2	PDCD6								ID1			MIR199B		TNFRSF1B							SLAMF6
			MIR29C			SLIT2		PTPN11															SEMA5A	PDGFB								ITGB1			MIR19B1		TNFSF4							SLC11A1
			MIR30B			SPRED1		PXN															SIRT1	PDPK1								ITGB1BP1			MIR19B2		TRAF2							SMAD7
			MIR30C1			SRF		RAC1															SIRT6	PIK3C2A								ITGB2			MIR200A		TRAF6							SOCS5
			MIR30C2			SRPX2		RAC2															SP1	PLCG1								ITGB3			MIR200B		TREX1							SPN
			MIR30E			STARD13		RAP1A															STAT3	PLK2								JCAD			MIR200C		TRPM4							STAT3
			MIR31			TBXA2R		RAP1B															STAT5A	PLPP3								JUP			MIR204		TSTA3							STAT6
			MIR320A			TDGF1		RAPGEF3															TEK	PRKCA								KDR			MIR206		WAS							TBX21
			MIR329-1			THBS1		RAPGEF4															TGFBR1	PRKD1								KLF4			MIR20A		XCL1							TMEM98
			MIR329-2			VEGFA		RASSF5															THBS4	PRKD2								KRIT1			MIR210		ZBTB1							TNFSF18
			MIR342					RHOA															TNFSF12	PROX1								LGALS12			MIR212		ZP3							TNFSF4
			MIR34A					RHOH															VASH2	PTGS2								LGALS8			MIR22									TP53
			MIR34B					ROCK1															VEGFA	PTK2B								LGMN			MIR221									TSC1
			MIR34C					ROCK2															VEGFB	RHOB								LOXL2			MIR2355									ZBTB7B
			MIR361					SIPA1															VEGFC	RHOJ								LPXN			MIR23A									ZC3H12A
			MIR375					THY1															VEGFD	RIN2								MAP2K3			MIR24-1									ZFPM1
			MIR377					TXK															VIP	ROCK2								MAP2K5			MIR24-2
			MIR410					VASP															WNT2	RRAS								MAP3K3			MIR26A1
			MIR424					VAV1															WNT5A	SASH1								MECP2			MIR26A2
			MIR483					VAV2															ZNF580	SCARB1								MEF2C			MIR27A
			MIR487B					VAV3																SEMA5A								MEOX2			MIR27B
			MIR494					VCAM1																SIRT1								MET			MIR296
			MIR495					VCL																SMOC2								MIA3			MIR29C
			MIR497																					SP1								MIR101-1			MIR30A
			MIR503																					SPARC								MIR101-2			MIR31
			MIR92A1																					SRPX2								MIR10A			MIR320A
			MIR92A2																					STAT5A								MIR10B			MIR329-1
			MIRLET7B																					TDGF1								MIR126			MIR329-2
			MIRLET7F1																					TEK								MIR129-1			MIR342
			MIRLET7F2																					TGFB1								MIR129-2			MIR361
			MMRN2																					THBS1								MIR132			MIR410
			NGFR																					TMSB4X								MIR133B			MIR424
			NOTCH1																					TSTA3								MIR135B			MIR483
			NR2E1																					VEGFA								MIR137			MIR487B
			NRP1																					VEGFC								MIR143			MIR492
			PDCD10																					WNT5A								MIR146A			MIR494
			PDPK1																					WNT7A								MIR149			MIR495
			PIK3C2A																					ZC3H12A								MIR150			MIR497
			PKM																					ZNF580								MIR152			MIR499A
			PLK2																													MIR15A			MIR503
			PPP1R16B																													MIR15B			MIR505
			PTGS2																													MIR16-1			MIR640
			RHOA																													MIR16-2			MIR92A1
			RHOJ																													MIR188			MIR92A2
			S100A1																													MIR1908			MIR939
			SEMA6A																													MIR193A			MIRLET7F1
			SMAD1																													MIR196A1			MIRLET7F2
			SPRED1																													MIR196A2			MMRN2
			SRPX2																													MIR199A1			MYH9
			STARD13																													MIR199A2			NF1
			SYNJ2BP																													MIR199B			NFE2L2
			TBXA2R																													MIR19B1			NOS3
			THBS1																													MIR19B2			NOTCH1
			TJP1																													MIR200A			NR2E1
			VEGFA																													MIR200B			NR4A1
																																MIR200C			NRP1
																																MIR204			NUS1
																																MIR206			P2RX4
																																MIR20A			PDCD10
																																MIR21			PDGFB
																																MIR210			PDPK1
																																MIR212			PIK3C2A
																																MIR22			PIK3R3
																																MIR221			PLCG1
																																MIR2355			PLK2
																																MIR23A			PPARG
																																MIR24-1			PRCP
																																MIR24-2			PRKCA
																																MIR26A1			PRKD1
																																MIR26A2			PRKD2
																																MIR27A			PTGS2
																																MIR27B			PTK2B
																																MIR296			RGCC
																																MIR29A			RHOA
																																MIR29C			RHOJ
																																MIR30A			ROBO1
																																MIR31			SCARB1
																																MIR320A			SH3BP1
																																MIR329-1			SIRT1
																																MIR329-2			SLIT2
																																MIR342			SOX18
																																MIR361			SP1
																																MIR410			SPRED1
																																MIR424			SRF
																																MIR483			SRPX2
																																MIR487B			STARD13
																																MIR492			STAT5A
																																MIR494			TBXA2R
																																MIR495			TDGF1
																																MIR497			TGFB1
																																MIR499A			THBS1
																																MIR503			TMSB4X
																																MIR505			TNF
																																MIR640			VASH1
																																MIR92A1			VEGFA
																																MIR92A2			VEGFC
																																MIR939
																																MIRLET7F1
																																MIRLET7F2
																																MMRN2
																																MYH9
																																NF1
																																NFE2L2
																																NOS3
																																NOTCH1
																																NR2E1
																																NR2F2
																																NR4A1
																																NRP1
																																NRP2
																																NUS1
																																P2RX4
																																PAXIP1
																																PDCD10
																																PDCD6
																																PDGFB
																																PDPK1
																																PECAM1
																																PIK3C2A
																																PIK3CA
																																PIK3R3
																																PLCG1
																																PLEKHG5
																																PLK2
																																PLPP3
																																PLXND1
																																PPARG
																																PRCP
																																PRKCA
																																PRKD1
																																PRKD2
																																PRKX
																																PROX1
																																PRSS3
																																PRSS3P2
																																PTEN
																																PTGS2
																																PTK2
																																PTK2B
																																PTN
																																PTP4A3
																																PTPRM
																																PXN
																																RAB13
																																RGCC
																																RHOA
																																RHOB
																																RHOJ
																																RIN2
																																ROBO1
																																ROCK2
																																RRAS
																																S100A2
																																S100P
																																SASH1
																																SCARB1
																																SCG2
																																SEMA4A
																																SEMA5A
																																SERPINF1
																																SH3BP1
																																SIRT1
																																SLIT2
																																SMOC2
																																SOX18
																																SP1
																																SP100
																																SPARC
																																SPRED1
																																SRF
																																SRPX2
																																STARD13
																																STAT5A
																																STC1
																																SVBP
																																SYNJ2BP
																																TBXA2R
																																TDGF1
																																TEK
																																TGFB1
																																TGFBR1
																																THBS1
																																TMSB4X
																																TNF
																																TNFSF12
																																TSTA3
																																VASH1
																																VEGFA
																																VEGFC
																																WNT5A
																																WNT7A
																																ZC3H12A
																																ZNF580
[truncated: 41 more columns]
