# Supplementary material for: Deciphering age-specific molecular features in cervical cancer and constructing an angio-immune prognostic model
Source: Medicine (Baltimore). 2024 Apr 12;103(15):e37717. doi: 10.1097/MD.0000000000037717 (PMC11018232; doi:10.1097/MD.0000000000037717)
Supplement: Supplementary file 4 [file medi-103-e37717-s008.xlsx]

## Sheet: Sheet1
Var	HR	CI95	PValue
PKM	1.8518	1.134-3.025	0.0139
CD24	1.6408	1.013-2.658	0.0441
GPX1	0.5868	0.357-0.966	0.0359
DDOST	1.6893	1.039-2.747	0.0345
PRDX2	0.5508	0.337-0.901	0.0174
JUN	1.7789	1.096-2.888	0.0198
EFNA1	2.012	1.232-3.286	0.0052
CTNND1	1.8278	1.105-3.024	0.0189
MYDGF	1.884	1.153-3.079	0.0115
CCL5	0.5359	0.327-0.878	0.0133
ZFP36L2	1.8061	1.109-2.941	0.0175
TFRC	1.6641	1.024-2.706	0.04
ITGB1	1.7798	1.094-2.897	0.0204
CXCL8	2.7459	1.646-4.58	0.0001
COL4A2	1.9157	1.174-3.126	0.0093
CD46	2.1999	1.321-3.663	0.0024
NCAPH2	0.4003	0.241-0.664	0.0004
ACTN1	1.7477	1.071-2.853	0.0255
CSK	0.5819	0.356-0.95	0.0303
FSTL1	1.9187	1.175-3.134	0.0092
TSC22D3	0.6173	0.381-0.999	0.0495
ZC3H12A	1.8025	1.096-2.965	0.0203
CCL20	1.716	1.052-2.8	0.0306
IRF1	0.6147	0.379-0.997	0.0487
HSPH1	1.6395	1.009-2.664	0.0458
FOXJ1	0.6077	0.374-0.988	0.0447
PLK2	1.8584	1.13-3.057	0.0146
MAFB	0.6017	0.368-0.983	0.0426
ITGAV	1.8235	1.116-2.98	0.0165
POSTN	2.2424	1.355-3.711	0.0017
PVR	2.0392	1.233-3.372	0.0055
VEGFA	1.8484	1.128-3.03	0.0148
COL5A2	1.6779	1.034-2.723	0.0362
SLC7A1	1.7507	1.071-2.862	0.0255
EMC10	1.7191	1.057-2.795	0.0289
ITGA5	2.1117	1.287-3.464	0.0031
LGALS9	0.4403	0.269-0.722	0.0011
CORO1A	0.5561	0.343-0.903	0.0176
CD3D	0.4761	0.289-0.784	0.0035
HDAC7	1.6331	1.003-2.659	0.0486
CD2	0.5532	0.339-0.903	0.0179
HGS	1.8346	1.123-2.996	0.0153
TRPM4	1.83	1.12-2.99	0.0158
BATF	0.5295	0.325-0.861	0.0104
RUNX3	0.609	0.376-0.985	0.0433
STAT5A	0.5769	0.355-0.938	0.0267
HDAC5	0.5929	0.364-0.965	0.0353
STC1	1.8528	1.139-3.015	0.013
VTCN1	0.5523	0.337-0.906	0.0187
LOXL2	2.4893	1.503-4.123	0.0004
CD83	0.6054	0.373-0.982	0.0421
SELPLG	0.5071	0.308-0.835	0.0075
CD3E	0.5715	0.351-0.93	0.0242
CYBB	0.5916	0.365-0.96	0.0334
FADD	1.884	1.15-3.086	0.0119
NUS1	1.8004	1.099-2.95	0.0196
RASSF5	0.487	0.298-0.796	0.0041
IL1A	1.649	1.019-2.67	0.0418
PTK2B	0.5071	0.31-0.828	0.0067
KLF2	0.5633	0.345-0.92	0.0217
APOD	0.5709	0.351-0.928	0.0238
TMEM102	1.6891	1.04-2.744	0.0343
NGFR	0.6081	0.373-0.99	0.0455
SASH3	0.6088	0.375-0.987	0.0443
IL1B	1.8273	1.123-2.972	0.0152
WAS	0.5506	0.337-0.899	0.0169
CD8B	0.6037	0.371-0.982	0.0421
VNN1	1.6358	1.001-2.674	0.0496
NRP1	1.8595	1.141-3.031	0.0128
C5AR1	0.5766	0.356-0.935	0.0256
CD27	0.4743	0.288-0.781	0.0034
SPRED1	1.8091	1.107-2.955	0.0179
IL6	1.6475	1.013-2.68	0.0443
SELL	0.5453	0.334-0.89	0.0152
CDK6	1.8746	1.147-3.063	0.0122
JAK3	0.4899	0.298-0.807	0.005
STX7	2.707	1.603-4.572	0.0002
CD1A	0.5437	0.334-0.886	0.0145
APLN	1.8536	1.131-3.039	0.0144
LRCH1	1.8391	1.122-3.014	0.0156
RAP1B	1.7843	1.089-2.924	0.0216
HHEX	0.557	0.341-0.909	0.0192
RASAL3	0.5727	0.352-0.931	0.0247
CXCR3	0.6122	0.377-0.993	0.0469
GZMM	0.5315	0.323-0.874	0.0128
TCF7	0.5664	0.348-0.921	0.0221
FOXP3	0.5801	0.358-0.939	0.0268
LILRB4	0.536	0.33-0.872	0.012
CCR7	0.4179	0.253-0.691	0.0007
SIT1	0.5661	0.348-0.921	0.0219
PRKCA	1.7598	1.064-2.909	0.0276
ZAP70	0.463	0.283-0.757	0.0021
CD6	0.4609	0.281-0.755	0.0021
TNFAIP6	2.1264	1.297-3.486	0.0028
CD5	0.4165	0.25-0.693	0.0007
PTPRM	2.3403	1.421-3.856	0.0008
APOLD1	0.5712	0.347-0.94	0.0274
SIRPG	0.5933	0.366-0.962	0.0343
SLA2	0.5605	0.344-0.914	0.0204
PLA2G2D	0.4361	0.266-0.715	0.001
SLAMF6	0.542	0.332-0.884	0.0142
FOXC2	1.7247	1.064-2.795	0.0269
CLDN16	0.5989	0.37-0.969	0.0369
FAP	1.6575	1.016-2.705	0.0431
CDH26	0.548	0.337-0.892	0.0156
TIGIT	0.5951	0.366-0.968	0.0366
DLL4	1.6495	1.018-2.672	0.042
CD1C	0.4517	0.275-0.741	0.0016
PPP1R16B	0.4812	0.293-0.791	0.004
ANGPT2	2.252	1.367-3.71	0.0014
SH2D1A	0.6139	0.378-0.996	0.0482
CD3G	0.5274	0.322-0.864	0.011
PAG1	1.7489	1.057-2.893	0.0295
CCL25	0.5885	0.36-0.962	0.0346
LOXL3	0.5857	0.36-0.954	0.0316
IL12RB1	0.5092	0.312-0.832	0.007
IL18R1	0.6001	0.37-0.973	0.0384
TNFRSF13C	0.4181	0.254-0.688	0.0006
SHH	0.5895	0.361-0.962	0.0346
IRF4	0.5654	0.349-0.917	0.0208
PTPRB	1.9194	1.169-3.151	0.01
NLRC3	0.5672	0.348-0.926	0.0232
CD1E	0.4614	0.281-0.756	0.0022
RHOH	0.4816	0.293-0.792	0.004
UBASH3A	0.4776	0.291-0.783	0.0034
CLEC4E	0.6099	0.375-0.992	0.0464
LEPR	1.6384	1.006-2.667	0.047
ITK	0.5455	0.333-0.893	0.0161
IL12A	0.5471	0.334-0.897	0.0167
ADAMTS12	2.0922	1.279-3.422	0.0033
PRKCB	0.508	0.31-0.832	0.0072
CCR2	0.4817	0.294-0.789	0.0037
SERPINA5	2.2987	1.385-3.814	0.0013
IGF1	0.5866	0.359-0.957	0.0328
GRAP2	0.4214	0.255-0.697	0.0008
FUT7	0.4335	0.263-0.714	0.001
LGALS9C	0.4937	0.302-0.807	0.0049
PIK3R2	0.4922	0.297-0.817	0.0061
PF4	1.6441	1.014-2.667	0.0439
CD1B	0.6009	0.371-0.972	0.0381
SCG2	1.6321	1.003-2.655	0.0485
LY9	0.4815	0.294-0.789	0.0037
KLRK1	0.5354	0.327-0.877	0.0132
BTLA	0.5521	0.337-0.904	0.0183
PTCRA	0.6066	0.374-0.984	0.0428
APOH	1.9539	1.212-3.151	0.006
ADAMTS3	1.9435	1.186-3.183	0.0083
PROK2	1.9899	1.219-3.248	0.0059
IL12B	0.5878	0.363-0.952	0.0308
KLRC4-KLRK1	0.5822	0.358-0.947	0.0292
ZP4	0.4894	0.262-0.915	0.0251
GHSR	2.0131	1.242-3.262	0.0045
